# Supplementary material for: Combining Nanopore direct RNA sequencing with genetics and mass spectrometry for analysis of T-loop base modifications across 42 yeast tRNA isoacceptors
Source: Nucleic Acids Res. 2024 Sep 28;52(19):12074–92. doi: 10.1093/nar/gkae796 (PMC11514469; doi:10.1093/nar/gkae796)
Supplement: gkae796_Supplemental_Files [file gkae796_supplemental_files.zip]

Archive with 3 entries (3 files):
- gkae796_Supplementary_Data.pdf
- Supplemental_Tables_S2_S5_S7_S8_S10_S12.xlsx
- Supplemental_Table_S3_Sequence_Level_Classification_Statistics.xlsx
