# Supplementary material for: Combining Nanopore direct RNA sequencing with genetics and mass spectrometry for analysis of T-loop base modifications across 42 yeast tRNA isoacceptors
Source: Nucleic Acids Res. 2024 Sep 28;52(19):12074–92. doi: 10.1093/nar/gkae796 (PMC11514469; doi:10.1093/nar/gkae796)
Supplement: gkae796_Supplemental_Files [file gkae796_supplemental_files.zip › Supplemental_Tables_S2_S5_S7_S8_S10_S12.xlsx]

## Sheet: Table S2
Table S2: RNA and DNA oligonucleotides
	Length (nt)	Purification	Sequence
Splint adapters
Common adapter strand	30	HPLC	5′P-rGrGrCrUrUrCTTCTTGCTCTTAGGTAGTAGGTTC-3′
ACCA end complement	24	HPLC	5′P-CCTAAGrArGrCrArArGrArArGrArArGrCrCrUrGrGrU-3′
GCCA end complement	24	HPLC	5′P-CCTAAGrArGrCrArArGrArArGrArArGrCrCrUrGrGrC-3′
UCCA end complement	24	HPLC	5′P-CCTAAGrArGrCrArArGrArArGrArArGrCrCrUrGrGrA-3′
CCCA end complement	24	HPLC	5′P-CCTAAGrArGrCrArArGrArArGrArArGrCrCrUrGrGrG-3′
CCA end complement	23	HPLC	5′P-CCTAAGrArGrCrArArGrArArGrArArGrCrCrUrGrG-3'
Oligonucleotides used for IVT
Common Top Strand	27	standard desalt	5′-CATCATCATTTAATACGACTCACTATA
Template strands for:
tRNA isoacceptor
Ala AGC		standard desalt	TTT TTT TTT TTT TTA CTA GCA AGA AGA AGC CTG GTG GAC GAG TCC GGA ATC GAA CCG GAG ACC TCT CCC ATG CTA AGG GAG CGC GCT ACC GAC TAC GCC ACA CGC CCA CCA GGC TTC TTC TTG CTA TGA TGA TGA TGA TCT ATA GTG AGT CGT ATT AAA TGA TGA TG
Ala TGC		standard desalt	TTT TTT TTT TTT TTA CTA GCA AGA AGA AGC CTG GTG GAC GCA ACC GGA ATC GAA CCG ATG ACC TCT TCC TTG CAA GGG AAG CGC GCT ACC AAC TGC GCC ATG TGC CCA CCA GGC TTC TTC TTG CTA TGA TGA TGA TGA TCT ATA GTG AGT CGT ATT AAA TGA TGA TG
Arg ACG		standard desalt	TTT TTT TTT TTT TTA CTA GCA AGA AGA AGC CTG GCT TCC CCG CCA GGA CTT GAA CCT GGA ATC TTC TGG TTC GTA GCC AGA CGC CGT GAC CAT TGG GCC ACG AGG AAG CCA GGC TTC TTC TTG CTA TGA TGA TGA TGA TCT ATA GTG AGT CGT ATT AAA TGA TGA TG
Arg CCG		standard desalt	TTT TTT TTT TTT TTA CTA GCA AGA AGA AGC CTG GAG CTC CTC CCG GGA CTC GAA CCC GGA TCA CAG CCA CCG GAA GAA TGC ATG CTA ACC ATT GCA CTA GAG GAG CTC CAG GCT TCT TCT TGC TAT GAT GAT GAT GAT CTA TAG TGA GTC GTA TTA AAT GAT GAT G
Arg CCT		standard desalt	TTT TTT TTT TTT TTA CTA GCA AGA AGA AGC CTG GCG TTC CGT ACG GGA CTC GAA CCC GCA GTC TTC TCC TTA GGA GGG AGA CGC GTT ACC ATT ACG CCA ACG GAA CGC CAG GCT TCT TCT TGC TAT GAT GAT GAT GAT CTA TAG TGA GTC GTA TTA AAT GAT GAT G
Arg TCT		standard desalt	TTT TTT TTT TTT TTA CTA GCA AGA AGA AGC CTG GCA CTC ACG ATG GGG GTC GAA CCC ATA ATC TTC TGA TTA GAA GTC AGA CGC GTT GCC ATT ACG CCA CGC GAG CGC CAG GCT TCT TCT TGC TAT GAT GAT GAT GAT CTA TAG TGA GTC GTA TTA AAT GAT GAT G
Asn GTT		standard desalt	TTT TTT TTT TTT TTA CTA GCA AGA AGA AGC CTG GCG ACC CCA GTG AGG GTT GAA CTC ACG ATC TTG CGA TTA ACA GTC GCA CGC CTT AAC CAA CTT GGC CAT GGA GTC GCC AGG CTT CTT CTT GCT ATG ATG ATG ATG ATC TAT AGT GAG TCG TAT TAA ATG ATG ATG
Asp GTC		standard desalt	TTT TTT TTT TTT TTA CTA GCA AGA AGA AGC CTG GCT CCG CGA CGG GGA ATT GAA CCC CGA TCT GGC ACG CGA CAA GCG CCC ATT CTG ACC ATT AAA CTA TCA CGG AGC CAG GCT TCT TCT TGC TAT GAT GAT GAT GAT CTA TAG TGA GTC GTA TTA AAT GAT GAT G
Cys GCA		standard desalt	TTT TTT TTT TTT TTA CTA GCA AGA AGA AGC CTG GAG CTC GCA CTC AGG ATC GAA CTA AGG ACC AAC AGA TTT GCA ATC TGC TGC GCT ACC ACT GCG CCA TAC GAG CTC CAG GCT TCT TCT TGC TAT GAT GAT GAT GAT CTA TAG TGA GTC GTA TTA AAT GAT GAT G
Gln CTG		standard desalt	TTT TTT TTT TTT TTA CTA GCA AGA AGA AGC CTG GAG GTC CCA CCC GGA TTC GAA CTG GGG TTG TTC GGA TCA GAA CCG AAA GTG ATA ACC ACT ACA CTA TAG GAC CTC CAG GCT TCT TCT TGC TAT GAT GAT GAT GAT CTA TAG TGA GTC GTA TTA AAT GAT GAT G
Gln TTG		standard desalt	TTT TTT TTT TTT TTA CTA GCA AGA AGA AGC CTG GAG GTC CTA CCC GGA TTC GAA CCG GGG TTG TCC GGA TCA AAA CCG AAA GTG ATA ACC ACT ACA CTA TAG GAC CTC CAG GCT TCT TCT TGC TAT GAT GAT GAT GAT CTA TAG TGA GTC GTA TTA AAT GAT GAT G
Glu CTC		standard desalt	TTT TTT TTT TTT TTA CTA GCA AGA AGA AGC CTG GCT CCG AAG CGG GGA GTC GAA CCC CGG TCT CCA CGG TGA GAA CGT GAT GTG ATA GCC GTT ACA CTA CAT CGG AGC CAG GCT TCT TCT TGC TAT GAT GAT GAT GAT CTA TAG TGA GTC GTA TTA AAT GAT GAT G
Glu TTC		standard desalt	TTT TTT TTT TTT TTA CTA GCA AGA AGA AGC CTG GCT CCG ATA CGG GGA GTC GAA CCC CGG TCT CCA CGG TGA AAG CGT GAT GTG ATA GCC GTT ACA CTA TAT CGG AGC CAG GCT TCT TCT TGC TAT GAT GAT GAT GAT CTA TAG TGA GTC GTA TTA AAT GAT GAT G
Gly CCC (based on gene 1-1 gtRNAdb)		standard desalt	TTT TTT TTT TTT TTA CTA GCA AGA AGA AGC CTG GTG CGC AAG CCG GGA ATC GAA CCC GGG CCT CAT GCT TGG GAA GCA TAA ATT CTA ACC ACT GAA CCA CTT GCG CAC CAG GCT TCT TCT TGC TAT GAT GAT GAT GAT CTA TAG TGA GTC GTA TTA AAT GAT GAT G
Gly GCC		standard desalt	TTT TTT TTT TTT TTA CTA GCA AGA AGA AGC CTG GTG CGC AAG CCC GGA ATC GAA CCG GGG GCC CAA CGA TGG CAA CGT TGG ATT TTA CCA CTA AAC CAC TTG CGC ACC AGG CTT CTT CTT GCT ATG ATG ATG ATG ATC TAT AGT GAG TCG TAT TAA ATG ATG ATG
Gly TCC		standard desalt	TTT TTT TTT TTT TTA CTA GCA AGA AGA AGC CTG GTG AGC GGT ACG AGA ATC GAA CCC GTG TCC CCA CCT TGG AAG GGT GGG ATG ATA ACC ACT ACA CTA ACC GCC CAC CAG GCT TCT TCT TGC TAT GAT GAT GAT GAT CTA TAG TGA GTC GTA TTA AAT GAT GAT G
His GTG		standard desalt	TTT TTT TTT TTT TTA CTA GCA AGA AGA AGC CTG GTG CCA TCT CCT AGA ATC GAA CCA GGG TTT CAT CGG CCA CAA CGA TGT GTA CTA ACC ACT ATA CTA AGA TGG CAC CAG GCT TCT TCT TGC TAT GAT GAT GAT GAT CTA TAG TGA GTC GTA TTA AAT GAT GAT G
Ile AAT		standard desalt	TTT TTT TTT TTT TTA CTA GCA AGA AGA AGC CTG GTG GTC TCT AGC GGG ATC GAA CCG CTG ATC CCC GCG TTA TTA GCA CGG TGC CTT AAC CAA CTG GGC CAA GAG ACC ACC AGG CTT CTT CTT GCT ATG ATG ATG ATG ATC TAT AGT GAG TCG TAT TAA ATG ATG ATG
Ile TAT		standard desalt	TTT TTT TTT TTT TTA CTA GCA AGA AGA AGC CTG GTG CTC GAG GTG GGG TTT GAA CCC ACG ACG GTC GCG TTA TAA GCA CGA AGC TCT AAC CAC TGA GCT ACA CGA GCA CCA GGC TTC TTC TTG CTA TGA TGA TGA TGA TCT ATA GTG AGT CGT ATT AAA TGA TGA TG
Leu CAA		standard desalt	TTT TTT TTT TTT TTA CTA GCA AGA AGA AGC CTG GTG GTT GCT AAG AGA TTC GAA CTC TTG CAT CTT ACG ATA CCT GAG CTT GAA TCA GGC GCC TTA GAC CGC TCG GCC AAA CAA CCA CCA GGC TTC TTC TTG CTA TGA TGA TGA TGA TCT ATA GTG AGT CGT ATT AAA TGA TGA TG
Leu GAG		standard desalt	TTT TTT TTT TTT TTA CTA GCA AGA AGA AGC CTG GTG ATA CCC GCG GGG TTT GAA CCC GCG CCT CCG AAG AGA TCA GGA CCT CGA CCT GAC GCC TTA GAC CAC TCG GCC AGA GTA CCA CCA GGC TTC TTC TTG CTA TGA TGA TGA TGA TCT ATA GTG AGT CGT ATT AAA TGA TGA TG
Leu TAA		standard desalt	TTT TTT TTT TTT TTA CTA GCA AGA AGA AGC CTG GTG AAG GAT GCG AGG TTC GAA CTC GCG CGG ACA ACC GTC CAA CAG ATC TTA AGT CTG CCG CCT TAG ACC ACT CGG CCA ACC CTC CAC CAG GCT TCT TCT TGC TAT GAT GAT GAT GAT CTA TAG TGA GTC GTA TTA AAT GAT GAT G
Leu TAG		standard desalt	TTT TTT TTT TTT TTA CTA GCA AGA AGA AGC CTG GTG AGA GCT AAG GGA TTC GAA CCC TTG CAT CCG AAG ATA TCA GAG CCT AAA TCT GAC GCC TTA AAC CAC TCG GCC AAA CTC CCA CCA GGC TTC TTC TTG CTA TGA TGA TGA TGA TCT ATA GTG AGT CGT ATT AAA TGA TGA TG
Lys CTT		standard desalt	TTT TTT TTT TTT TTA CTA GCA AGA AGA AGC CTG GAG CCC TGT AGG GGG CTC GAA CCC CTA ACC TTA TGA TTA AGA GTC ATA CGC GCT ACC GAT TGC GCC AAC AAG GCT CCA GGC TTC TTC TTG CTA TGA TGA TGA TGA TCT ATA GTG AGT CGT ATT AAA TGA TGA TG
Lys TTT		standard desalt	TTT TTT TTT TTT TTA CTA GCA AGA AGA AGC CTG GCT CCT CAT AGG GGG CTC GAA CCC CTG ACA TTT CGG TTA AAA GCC GAA CGC TCT ACC AAC TGA GCT AAC AAG GAG CCA GGC TTC TTC TTG CTA TGA TGA TGA TGA TCT ATA GTG AGT CGT ATT AAA TGA TGA TG
iMet CAT		standard desalt	TTT TTT TTT TTT TTA CTA GCA AGA AGA AGC CTG GTA GCG CCG CTC GGT TTC GAT CCG AGG ACA TCA GGG TTA TGA GCC CTG CGC GCT TCC ACT GCG CCA CGG CGC TAC CAG GCT TCT TCT TGC TAT GAT GAT GAT GAT CTA TAG TGA GTC GTA TTA AAT GAT GAT G
Met CAT		standard desalt	TTT TTT TTT TTT TTA CTA GCA AGA AGA AGC CTG GTG CTC CAG GGG AGG TTC GAA CTC TCG ACC TTC AGA TTA TGA GAC TGA CGC TCT TCC TAC TGA GCT ACT GAA GCA CCA GGC TTC TTC TTG CTA TGA TGA TGA TGA TCT ATA GTG AGT CGT ATT AAA TGA TGA TG
Phe GAA		standard desalt	TTT TTT TTT TTT TTA CTA GCA AGA AGA AGC CTG GTG CGA ATT CTG TGG ATC GAA CAC AGG ACC TCC AGA TCT TCA GTC TGG CGC TCT CCC AAC TGA GCT AAA TCC GCA CCA GGC TTC TTC TTG CTA TGA TGA TGA TGA TCT ATA GTG AGT CGT ATT AAA TGA TGA TG
Pro AGG		standard desalt	TTT TTT TTT TTT TTA CTA GCA AGA AGA AGC CTG GGG GGC GAG CCG GGA CTC GAA CCC GGG ACC TCC CGC ACC CTA AGC GAG AAT CAT ACC TCT AGA CCA CAC GCC CCC CAG GCT TCT TCT TGC TAT GAT GAT GAT GAT CTA TAG TGA GTC GTA TTA AAT GAT GAT G
Pro TGG		standard desalt	TTT TTT TTT TTT TTA CTA GCA AGA AGA AGC CTG GGG GGC GAG CTG GGA ATT GAA CCC AGG GCC TCT CGC ACC CAA AGC GAG AAT CAT ACC ACT AGA CCA CAC GCC CCC CAG GCT TCT TCT TGC TAT GAT GAT GAT GAT CTA TAG TGA GTC GTA TTA AAT GAT GAT G
Ser AGA		standard desalt	TTT TTT TTT TTT TTA CTA GCA AGA AGA AGC CTG GCG ACA ACT GCA GGA CTC GAA CCT GCG CGG GCA AAG CCC AAA AGA TTT CTA ATC TTT CGC CTT AAC CAC TCG GCC AAG TTG CCG CCA GGC TTC TTC TTG CTA TGA TGA TGA TGA TCT ATA GTG AGT CGT ATT AAA TGA TGA TG
Ser CGA		standard desalt	TTT TTT TTT TTT TTA CTA GCA AGA AGA AGC CTG GCG ACA CCA GCA GGA TTT GAA CCA GCG CGG GCA GAG CCC AAG AGA TTT CGA GTC TCT CGC CTT AAC CAC TCG GCC ATA GTG CCG CCA GGC TTC TTC TTG CTA TGA TGA TGA TGA TCT ATA GTG AGT CGT ATT AAA TGA TGA TG
Ser GCT		standard desalt	TTT TTT TTT TTT TTA CTA GCA AGA AGA AGC CTG GCG TCA CAG ACA GGA TTC GAA CCT GCG CAG GTA AAA CCC AAT GCC TTA GCA GGG CAT CGC CTT AAC CAC TCG GCC ACT GGG ACG CCA GGC TTC TTC TTG CTA TGA TGA TGA TGA TCT ATA GTG AGT CGT ATT AAA TGA TGA TG
Ser TGA		standard desalt	TTT TTT TTT TTT TTA CTA GCA AGA AGA AGC CTG GCG ACA CCA GCA GGA TTT GAA CCA GCG CGG GCA GAG CCC AAC AGA TTT CAA GTC TGT CGC CTT AAC CAC TCG GCC ATA GTG CCG CCA GGC TTC TTC TTG CTA TGA TGA TGA TGA TCT ATA GTG AGT CGT ATT AAA TGA TGA TG
Thr AGT		standard desalt	TTT TTT TTT TTT TTA CTA GCA AGA AGA AGC CTG GTG CTT CCA ATC GGA TTT GAA CCG ATG ATC TCC ACA TTA CTA GTG TGG CGC CTT ACC AAC TTG GCC ATA GAA GCA CCA GGC TTC TTC TTG CTA TGA TGA TGA TGA TCT ATA GTG AGT CGT ATT AAA TGA TGA TG
Thr CGT		standard desalt	TTT TTT TTT TTT TTA CTA GCA AGA AGA AGC CTG GTG CCC TCT GTG GGA ATT GAA CCC ACG ATC CCC GCA TTA CGA GTG CGA TGC CTT ACC ACT TGG CCA AAA GGG CAC CAG GCT TCT TCT TGC TAT GAT GAT GAT GAT CTA TAG TGA GTC GTA TTA AAT GAT GAT G
Thr TGT		standard desalt	TTT TTT TTT TTT TTA CTA GCA AGA AGA AGC CTG GTG CCA CCT GTC AGA ATT GAA CTA ACG ACC TTT GCA TTA CAA GTG CAA CGC TCT ACC ACT AAG CTA AGG AGG CAC CAG GCT TCT TCT TGC TAT GAT GAT GAT GAT CTA TAG TGA GTC GTA TTA AAT GAT GAT G
Trp CCA		standard desalt	TTT TTT TTT TTT TTA CTA GCA AGA AGA AGC CTG GTG AAA CGG ACA GGA ATT GAA CCT GCA ACC CTT CGA TTT GGA GTC GAA AGC TCT ACC ATT GAG CCA CCG CTT CAC CAG GCT TCT TCT TGC TAT GAT GAT GAT GAT CTA TAG TGA GTC GTA TTA AAT GAT GAT G
Tyr GTA		standard desalt	TTT TTT TTT TTT TTA CTA GCA AGA AGA AGC CTG GTC TCC CGG GGG CGA GTC GAA CGC CCG ATC TCA AGA TTT ACA GTC TTG CGC CTT AAA CCA ACT TGG CTA CCG AGA GAC CAG GCT TCT TCT TGC TAT GAT GAT GAT GAT CTA TAG TGA GTC GTA TTA AAT GAT GAT G
Val AAC		standard desalt	TTT TTT TTT TTT TTA CTA GCA AGA AGA AGC CTG GTG ATT TCG CCC AGG ATC GAA CTG GGG ACG TTC TGC GTG TTA AGC AGA TGC CAT AAC CGA CTA GAC CAC GAA ACC ACC AGG CTT CTT CTT GCT ATG ATG ATG ATG ATC TAT AGT GAG TCG TAT TAA ATG ATG ATG
Val CAC		standard desalt	TTT TTT TTT TTT TTA CTA GCA AGA AGA AGC CTG GTG TTC CAA CCG AGG ATC GAA CTC GGG ACC TTT GCC GTG TGA AGG CAA CGT GAT AGC CGC TAC ACT ATT GGA ACA CCA GGC TTC TTC TTG CTA TGA TGA TGA TGA TCT ATA GTG AGT CGT ATT AAA TGA TGA TG
Val UAC		standard desalt	TTT TTT TTT TTT TTA CTA GCA AGA AGA AGC CTG GTG ATC CAA CCG AGG TTC GAA CTC GGG ATC TTC GCC GTG TAA AGG CGA CGT CTT GAA CCA CTG GAC CAT TGG ACC ACC AGG CTT CTT CTT GCT ATG ATG ATG ATG ATC TAT AGT GAG TCG TAT TAA ATG ATG ATG
Oligonucleotides used for CRISPR plasmid construction
PUS4-R286K
Forward	TGTCTTCTGGAACATACATAGTTTT
Reverse	TATGTATGTTCCAGAAGACAGATCA
PUS4-3xHA
Forward	ATCGAACAGGTGTAAAAAAGGTTTT
Reverse	CTTTTTTACACCTGTTCGATGATCA
gBlocks for CRISPR repair template
PUS4-R286K
ATTGCACTTCAAAGCTAATGTGTCTTCTGGAACATACATAAAGTCCTTAGTGAGCGACATCGGTAAATCTATGAGGAGCTCAT
PUS4-3xHA
AGAACATTCTAATACACTAAAAAGAAAAATCGAACAGGTGTACCCATACGATGTTCCTGACTATGCGGGCTATCCCTATGACGTCCCGGACTATGCAGGATCCTATCCATATGACGTTCCAGATTACGCTTAAAAAAGAGGAAGTTCGAACCATTTTTTTTTTTGGTCTT
Primers used to amplify CRISPR repair templates
Pus4_R286block_F	ATTGCACTTCAAAGCTAATG
Pus4_R286block_R	ATGAGCTCCTCATAGATTTA
Pus4Ctag_F	AGAACATTCTAATACACTAAAAAG
Pus4Ctag_R	AAGACCAAAAAAAAAAATGG
Primers used to confirm sequence of strains created by CRISPR
PUS4_730-748	GTGGCAAAGGTAGAAGAAC
PUS4/YNL292W_del_confirm_C	ACGTGAAGGAATGTATAGTTTCGAG
PUS4/YNL292W_del_confirm_D	TTTCCTGTCCGAATGATCTTACTAC

## Sheet: Table S5
Table S5: BY4741 strain tRNA isoacceptor reference sequences
>Saccharomyces_cerevisiae_chrIV_trna3-AlaAGC
AGCAAGAAGAAGCCTGGTGGGCGTGTGGCGTAGTCGGTAGCGCGCTCCCTTAGCATGGGAGAGGTCTCCGGTTCGATTCCGGACTCGTCCACCAGGCTTC
>Saccharomyces_cerevisiae_chrI_trna2-AlaTGC
AGCAAGAAGAAGCCTGGTGGGCACATGGCGCAGTTGGTAGCGCGCTTCCCTTGCAAGGAAGAGGTCATCGGTTCGATTCCGGTTGCGTCCACCAGGCTTC
>Saccharomyces_cerevisiae_chrIV_trna26-ArgACG
AGCAAGAAGAAGCCTGGCTTCCTCGTGGCCCAATGGTCACGGCGTCTGGCTACGAACCAGAAGATTCCAGGTTCAAGTCCTGGCGGGGAAGCCAGGCTTC
>Saccharomyces_cerevisiae_chrXII_trna10-ArgCCG
AGCAAGAAGAAGCCTGGAGCTCCTCTAGTGCAATGGTTAGCATGCATTCTTCCGGTGGCTGTGATCCGGGTTCGAGTCCCGGGAGGAGCTCCAGGCTTC
>Saccharomyces_cerevisiae_chrX_trna10-ArgCCT
AGCAAGAAGAAGCCTGGCGTTCCGTTGGCGTAATGGTAACGCGTCTCCCTCCTAAGGAGAAGACTGCGGGTTCGAGTCCCGTACGGAACGCCAGGCTTC
>Saccharomyces_cerevisiae_chrII_trna8-ArgTCT
AGCAAGAAGAAGCCTGGCGCTCGCGTGGCGTAATGGCAACGCGTCTGACTTCTAATCAGAAGATTATGGGTTCGACCCCCATCGTGAGTGCCAGGCTTC
>Saccharomyces_cerevisiae_chrIII_trna2-AsnGTT
AGCAAGAAGAAGCCTGGCGACTCCATGGCCAAGTTGGTTAAGGCGTGCGACTGTTAATCGCAAGATCGTGAGTTCAACCCTCACTGGGGTCGCCAGGCTTC
>Saccharomyces_cerevisiae_chrII_trna9-AspGTC
AGCAAGAAGAAGCCTGGCTCCGTGATAGTTTAATGGTCAGAATGGGCGCTTGTCGCGTGCCAGATCGGGGTTCAATTCCCCGTCGCGGAGCCAGGCTTC
>Saccharomyces_cerevisiae_chrII_trna11-CysGCA
AGCAAGAAGAAGCCTGGAGCTCGTATGGCGCAGTGGTAGCGCAGCAGATTGCAAATCTGTTGGTCCTTAGTTCGATCCTGAGTGCGAGCTCCAGGCTTC
>Saccharomyces_cerevisiae_chrXIII_trna8-GlnCTG
AGCAAGAAGAAGCCTGGAGGTCCTATAGTGTAGTGGTTATCACTTTCGGTTCTGATCCGAACAACCCCAGTTCGAATCCGGGTGGGACCTCCAGGCTTC
>Saccharomyces_cerevisiae_chrIII_trna6-GlnTTG
AGCAAGAAGAAGCCTGGAGGTCCTATAGTGTAGTGGTTATCACTTTCGGTTTTGATCCGGACAACCCCGGTTCGAATCCGGGTAGGACCTCCAGGCTTC
>Saccharomyces_cerevisiae_tRNA-GluCTC-1-2
AGCAAGAAGAAGCCTGGCTCCGATGTAGTGTAACGGCTATCACATCACGTTCTCACCGTGGAGACCGGGGTTCGACTCCCCGCTTCGGAGCCAGGCTTC
>Saccharomyces_cerevisiae_chrII_trna10-GluTTC
AGCAAGAAGAAGCCTGGCTCCGATATAGTGTAACGGCTATCACATCACGCTTTCACCGTGGAGACCGGGGTTCGACTCCCCGTATCGGAGCCAGGCTTC
>Saccharomyces_cerevisiae_chrXV_trna16-GlyCCC
AGCAAGAAGAAGCCTGGTGCGCAAGTGGTTCAGTGGTTAGAATTTATGCTTCCCAAGCATGAGGCCCGGGTTCGATTCCCGGCTTGCGCACCAGGCTTC
>Saccharomyces_cerevisiae_chrII_trna13-GlyGCC
AGCAAGAAGAAGCCTGGTGCGCAAGTGGTTTAGTGGTAAAATCCAACGTTGCCATCGTTGGGCCCCCGGTTCGATTCCGGGCTTGCGCACCAGGCTTC
>Saccharomyces_cerevisiae_chrVII_trna16-GlyTCC
AGCAAGAAGAAGCCTGGTGGGCGGTTAGTGTAGTGGTTATCATCCCACCCTTCCAAGGTGGGGACACGGGTTCGATTCTCGTACCGCTCACCAGGCTTC
>Saccharomyces_cerevisiae_chrV_trna15-HisGTG
AGCAAGAAGAAGCCTGGTGCCATCTTAGTATAGTGGTTAGTACACATCGTTGTGGCCGATGAAACCCTGGTTCGATTCTAGGAGATGGCACCAGGCTTC
>Saccharomyces_cerevisiae_chrII_trna3-IleAAT
AGCAAGAAGAAGCCTGGTGGTCTCTTGGCCCAGTTGGTTAAGGCACCGTGCTAATAACGCGGGGATCAGCGGTTCGATCCCGCTAGAGACCACCAGGCTTC
>Saccharomyces_cerevisiae_chrIV_trna9-IleTAT
AGCAAGAAGAAGCCTGGTGCTCGTGTAGCTCAGTGGTTAGAGCTTCGTGCTTATAACGCGACCGTCGTGGGTTCAAACCCCACCTCGAGCACCAGGCTTC
>Saccharomyces_cerevisiae_chrVII_trna7-LeuCAA
AGCAAGAAGAAGCCTGGTGGTTGTTTGGCCGAGCGGTCTAAGGCGCCTGATTCAAGCTCAGGTATCGTAAGATGCAAGAGTTCGAATCTCTTAGCAACCACCAGGCTTC
>Saccharomyces_cerevisiae_chrVII_trna11-LeuGAG
AGCAAGAAGAAGCCTGGTGGTACTCTGGCCGAGTGGTCTAAGGCGTCAGGTCGAGGTCCTGATCTCTTCGGAGGCGCGGGTTCAAACCCCGCGGGTATCACCAGGCTTC
>Saccharomyces_cerevisiae_chrII_trna1-LeuTAA
AGCAAGAAGAAGCCTGGTGGAGGGTTGGCCGAGTGGTCTAAGGCGGCAGACTTAAGATCTGTTGGACGGTTGTCCGCGCGAGTTCGAACCTCGCATCCTTCACCAGGCTTC
>Saccharomyces_cerevisiae_chrX_trna12-LeuTAG
AGCAAGAAGAAGCCTGGTGGGAGTTTGGCCGAGTGGTTTAAGGCGTCAGATTTAGGCTCTGATATCTTCGGATGCAAGGGTTCGAATCCCTTAGCTCTCACCAGGCTTC
>Saccharomyces_cerevisiae_chrIII_trna7-LysCTT
AGCAAGAAGAAGCCTGGAGCCTTGTTGGCGCAATCGGTAGCGCGTATGACTCTTAATCATAAGGTTAGGGGTTCGAGCCCCCTACAGGGCTCCAGGCTTC
>Saccharomyces_cerevisiae_chrVII_trna1-LysTTT
AGCAAGAAGAAGCCTGGCTCCTTGTTAGCTCAGTTGGTAGAGCGTTCGGCTTTTAACCGAAATGTCAGGGGTTCGAGCCCCCTATGAGGAGCCAGGCTTC
>Saccharomyces_cerevisiae_tRNA-iMetCAT-1-4
AGCAAGAAGAAGCCTGGTAGCGCCGTGGCGCAGTGGAAGCGCGCAGGGCTCATAACCCTGATGTCCTCGGATCGAAACCGAGCGGCGCTACCAGGCTTC
>Saccharomyces_cerevisiae_chrIV_trna12-MetCAT
AGCAAGAAGAAGCCTGGTGCTTCAGTAGCTCAGTAGGAAGAGCGTCAGTCTCATAATCTGAAGGTCGAGAGTTCGAACCTCCCCTGGAGCACCAGGCTTC
>Saccharomyces_cerevisiae_chrVI_trna9-PheGAA
AGCAAGAAGAAGCCTGGTGCGGATTTAGCTCAGTTGGGAGAGCGCCAGACTGAAGATCTGGAGGTCCTGTGTTCGATCCACAGAATTCGCACCAGGCTTC
>Saccharomyces_cerevisiae_chrIII_trna9-ProAGG
AGCAAGAAGAAGCCTGGGGGGCGTGTGGTCTAGAGGTATGATTCTCGCTTAGGGTGCGGGAGGTCCCGGGTTCGAGTCCCGGCTCGCCCCCCAGGCTTC
>Saccharomyces_cerevisiae_chrVI_trna1-ProTGG
AGCAAGAAGAAGCCTGGGGGGCGTGTGGTCTAGTGGTATGATTCTCGCTTTGGGTGCGAGAGGCCCTGGGTTCAATTCCCAGCTCGCCCCCCAGGCTTC
>Saccharomyces_cerevisiae_chrI_trna4-SerAGA
AGCAAGAAGAAGCCTGGCGGCAACTTGGCCGAGTGGTTAAGGCGAAAGATTAGAAATCTTTTGGGCTTTGCCCGCGCAGGTTCGAGTCCTGCAGTTGTCGCCAGGCTTC
>Saccharomyces_cerevisiae_chrIII_trna4-SerCGA
AGCAAGAAGAAGCCTGGCGGCACTATGGCCGAGTGGTTAAGGCGAGAGACTCGAAATCTCTTGGGCTCTGCCCGCGCTGGTTCAAATCCTGCTGGTGTCGCCAGGCTTC
>Saccharomyces_cerevisiae_chrVI_trna7-SerGCT
AGCAAGAAGAAGCCTGGCGTCCCAGTGGCCGAGTGGTTAAGGCGATGCCCTGCTAAGGCATTGGGTTTTACCTGCGCAGGTTCGAATCCTGTCTGTGACGCCAGGCTTC
>Saccharomyces_cerevisiae_chrIX_trna4-SerTGA
AGCAAGAAGAAGCCTGGCGGCACTATGGCCGAGTGGTTAAGGCGACAGACTTGAAATCTGTTGGGCTCTGCCCGCGCTGGTTCAAATCCTGCTGGTGTCGCCAGGCTTC
>Saccharomyces_cerevisiae_chrII_trna5-ThrAGT
AGCAAGAAGAAGCCTGGTGCTTCTATGGCCAAGTTGGTAAGGCGCCACACTAGTAATGTGGAGATCATCGGTTCAAATCCGATTGGAAGCACCAGGCTTC
>Saccharomyces_cerevisiae_chrXI_trna16-ThrCGT
AGCAAGAAGAAGCCTGGTGCCCTTTTGGCCAAGTGGTAAGGCATCGCACTCGTAATGCGGGGATCGTGGGTTCAATTCCCACAGAGGGCACCAGGCTTC
>Saccharomyces_cerevisiae_chrVII_trna10-ThrTGT
AGCAAGAAGAAGCCTGGTGCCTCCTTAGCTTAGTGGTAGAGCGTTGCACTTGTAATGCAAAGGTCGTTAGTTCAATTCTGACAGGTGGCACCAGGCTTC
>Saccharomyces_cerevisiae_chrVII_trna33-TrpCCA
AGCAAGAAGAAGCCTGGTGAAGCGGTGGCTCAATGGTAGAGCTTTCGACTCCAAATCGAAGGGTTGCAGGTTCAATTCCTGTCCGTTTCACCAGGCTTC
>Saccharomyces_cerevisiae_tRNA-TyrGTA-1-1
AGCAAGAAGAAGCCTGGTCTCTCGGTAGCCAAGTTGGTTTAAGGCGCAAGACTGTAAATCTTGAGATCGGGCGTTCGACTCGCCCCCGGGAGACCAGGCTTC
>Saccharomyces_cerevisiae_chrV_trna8-ValAAC
AGCAAGAAGAAGCCTGGTGGTTTCGTGGTCTAGTCGGTTATGGCATCTGCTTAACACGCAGAACGTCCCCAGTTCGATCCTGGGCGAAATCACCAGGCTTC
>Saccharomyces_cerevisiae_chrIV_trna20-ValCAC
AGCAAGAAGAAGCCTGGTGTTCCAATAGTGTAGCGGCTATCACGTTGCCTTCACACGGCAAAGGTCCCGAGTTCGATCCTCGGTTGGAACACCAGGCTTC
>Saccharomyces_cerevisiae_chrII_trna12-ValTAC
AGCAAGAAGAAGCCTGGTGGTCCAATGGTCCAGTGGTTCAAGACGTCGCCTTTACACGGCGAAGATCCCGAGTTCGAACCTCGGTTGGATCACCAGGCTTC
>Saccharomyces_cerevisiae_mito_tRNAIleGAT_modomics
AGCAAGAAGAAGCCTGGTGAAACTATAATTCAATTGGTTAGAATAGTATTTTGATAAGGTACAAATATAGGTTCAATCCCTGTTAGTTTCACCAGGCTC
>Saccharomyces_cerevisiae_mito_LeuTAA_modomics
AGCAAGAAGAAGCCTGGTGCTATTTTGGTGGAATTGGTAGACACGATACTCTTAAGATGTATTACTTTACAGTATGAAGGTTCAAGTCCTTTAAATAGCACCAGGCTTC
>Saccharomyces_cerevisiae_mito_LysTTT_modomics
AGCAAGAAGAAGCCTGGTGAGAATATTGTTTAATGGTAAAACAGTTGTCTTTTAAGCAACCCATGCTTGGTTCAACTCCAGCTATTCTCACCAGGCTTC
>Saccharomyces_cerevisiae_mito_MetCAT_modomics
AGCAAGAAGAAGCCTGGTGCTTGTATAGTTTAATTGGTTAAAACATTTGTCTCATAAATAAATAATGTAAGGTTCAATTCCTTCTACAAGTACCAGGCTTC
>Saccharomyces_cerevisiae_mito_ArgNCT_modomics
AGCAAGAAGAAGCCTGGTGCTCTCTTAGCTTAATGGTTAAAGCATAATACTTCTAATATTAATATTCCATGTTCAAATCATGGAGAGAGTACCAGGCTTC
>Saccharomyces_cerevisiae_mito_TyrGTA_modomics
AGCAAGAAGAAGCCTGGTGGAGGGATTTTCAATGTTGGTAGTTGGAGTTGAGCTGTAAACTCAATGACTTAGGTCTTCATAGGTTCAATTCCTATTCCCTTCACCAGGCTTC
>Saccharomyces_cerevisiae_mito_imetCAT_modomics
AGCAAGAAGAAGCCTGGTTGCAATATGATGTAATTGGTTAACATTTTAGGGTCATGACCTAATTATATACGTTCAAATCGTATTATTGCTACCAGGCTTC
>Saccharomyces_cerevisiae_mito_PheGAA_modomics
AGCAAGAAGAAGCCTGGTGCTTTTATAGCTTAGTGGTAAAGCGATAAATTGAAGATTTATTTACATGTAGTTCGATTCTCATTAAGGGCACCAGGCTTC
>Saccharomyces_cerevisiae_mito_GlyNCC_modomics
AGCAAGAAGAAGCCTGGTATAGATATAAGTTAATTGGTAAACTGGATGTCTTCCAAACATTGAATGCGAGTTCGATTCTCGCTATCTATACCAGGCTTC
>Saccharomyces_cerevisiae_mito_HisGTG_modomics
AGCAAGAAGAAGCCTGGGGGTGAATATATTTCAATGGTAGAAAATACGCTTGTGGTGCGTTAAATCTGAGTTCGATTCTCAGTATTCACCCCAGGCTTC
>Saccharomyces_cerevisiae_mito_ProTGG_modomics
AGCAAGAAGAAGCCTGGTCAGATAGAAGCCAAAAGGTCAGGCGCTTTCTTTGGGAGAAAGACCTAGTTAGTTCGAGTCTATCCTATCTGACCAGGCTTC
>Saccharomyces_cerevisiae_mito_ArgACG_modomics
AGCAAGAAGAAGCCTGGAATATCTTTAATTTAATGGTAAAATATTAGAATACGAATCTAATTATATAGGTTCAAATCCTATAAGATATTCCAGGCTTC
>Saccharomyces_cerevisiae_mito_SerGCT_modomics
AGCAAGAAGAAGCCTGGCGGAAAATTAACTATAGGTAAAGTGGATTATTTGCTAAGTAATTGAATTGTAAATTCTTATGAGTTCGAATCTCATATTTTCCGCCAGGCTTC
>Saccharomyces_cerevisiae_mito_Ser2TGA_modomics
AGCAAGAAGAAGCCTGGCGGATGGTTGACTGAGTGGTTTAAAGTGTGATATTTGAGCTATCATTAGTCTTTATTGGCTACGTAGGTTCAAATCCTACATCATCCGCCAGGCTTC
>Saccharomyces_cerevisiae_mito_ThrTAG_modomics
AGCAAGAAGAAGCCTGGTGTAAATATAATTTAATGGTAAAATGTATGTTTTTAGGTGCATATTATCTAAGTTCAAATCTTAGTATTTACACCAGGCTTC
>Saccharomyces_cerevisiae_mito_TrpUCA_modomics
AGCAAGAAGAAGCCTGGCAAGGATATAGTTTAATGGTAAAACAGTTGATTTCAAATCAATCATTAGGAGTTCGAATCTCTTTATCCTTGCCAGGCTTC
>Saccharomyces_cerevisiae_mito_SupTCA_tRNAscan
AGCAAGAAGAAGCCTGGCAAGGATATAGTTTAATGGTAAAACAGTTGATTTCAAATCAATCATTAGGAGTTCGAATCTCTTTATCCTTGCCAGGCTTCCCAGGCTTC
>Saccharomyces_cerevisiae_mito_ThrTGT_tRNAscan
AGCAAGAAGAAGCCTGGTGTTATATTAGCTTAATTGGTAGAGCATTCGTTTTGTAATCGAAAGGTTTGGGGTTCAAATCCCTAATATAACACCAGGCTTC
>Saccharomyces_cerevisiae_mito_AlaTCG_tRNAscan
AGCAAGAAGAAGCCTGGTGGGGTTATAGTTAAATTTGGTAGAACGACTGCGTTGCATGCATTTAATATGAGTTCAAGTCTCATTAACTCCACCAGGCTTC
>Saccharomyces_cerevisiae_mito_AsnGTT_tRNAscan
AGCAAGAAGAAGCCTGGCGTCCTTATAGCTTATCGGTTAAAGCATCTCACTGTTAATGAGAATAGATGGGTTCAATTCCTATTAAGGACGCCAGGCTTC
>Saccharomyces_cerevisiae_mito_PheGAA_tRNAscan
AGCAAGAAGAAGCCTGGTGCTTTTATAGCTTAGTGGTAAAGCGATAAATTGAAGATTTATTTACATGTAGTTCGATTCTCATTAAGGGCACCAGGCTTC
>Saccharomyces_cerevisiae_mito_ValTAC_tRNAscan
AGCAAGAAGAAGCCTGGTAGGAGATTAGCTTAATTGGTATAGCATTCGTTTTACACACGAAAGATTATAGGTTCGAACCCTATATTTCCTACCAGGCTTC

## Sheet: Table S7
	42 yeast tRNA isoacceptor abundances accross WT, pus4Δ, trm6Δ, trm2Δ, pus4Δtrm2Δ, and trm61Δ replicates.
Table S7	Raw Aligned Reads MAPQ>0					Relative Abundance	Raw Aligned Reads MAPQ>0				Relative Abundance	Raw Aligned Reads MAPQ>0				Relative Abundance	Raw Aligned Reads MAPQ>0				Relative Abundance	Raw Aligned Reads MAPQ>0				Relative Abundance	Raw Aligned Reads MAPQ>0		Relative Abundance
tRNA	WT R1	WT R2	WT R3	WT R4	Total WT Iso	WT RA	pus4Δ R1	pus4Δ R2	pus4Δ R3	Total pus4Δ Iso	pus4Δ RA	trm6Δ R1	trm6Δ R2	trm6Δ R3	Total trm6Δ Iso	trm6Δ RA	trm2Δ R1	trm2Δ R2	trm2Δ R3	Total trm2Δ Iso	trm2Δ RA	pus4Δtrm2Δ R1	pus4Δtrm2Δ R2	pus4Δtrm2Δ R3	Total pus4Δtrm2Δ Iso	pus4Δtrm2Δ RA	trm61Δ R1	Total trm61Δ Iso	trm61Δ RA
AlaAGC	655	1076	888	2830	5449	0.03059	1102	1569	1195	3866	0.02347	460	78	95	633	0.01062	1282	291	609	2182	0.03129	12252	211	404	12867	0.05194	237	237	0.00556247
AlaUGC	1060	1335	1118	1180	4693	0.02635	1249	1474	1038	3761	0.02347	297	46	56	399	0.00669	1209	286	325	1820	0.0261	4459	274	836	5569	0.02248	168	168	0.00394301
ArgACG	1319	1879	1586	1731	6515	0.03658	1231	2018	1368	4617	0.02283	460	63	99	622	0.01043	1573	413	829	2815	0.04037	8755	458	976	10189	0.04113	361	361	0.00847279
ArgCCG	182	215	237	532	1166	0.00655	350	216	276	842	0.00511	120	34	25	179	0.003	274	83	115	472	0.00677	1254	92	211	1557	0.00629	77	77	0.00180721
ArgCCU	187	218	220	551	1176	0.0066	267	261	423	951	0.00577	134	18	24	176	0.00295	503	97	146	746	0.0107	1740	114	259	2113	0.00853	88	88	0.00206539
ArgUCU	1053	823	697	1714	4287	0.02407	1819	1358	1170	4347	0.02639	421	85	68	574	0.00963	791	151	227	1169	0.01676	6189	284	469	6942	0.02802	241	241	0.00565635
AsnGUU	1127	1280	1034	1544	4985	0.02799	4655	1505	1078	7238	0.04394	222	23	43	288	0.00483	769	172	287	1228	0.01761	2181	213	449	2843	0.01148	177	177	0.00415425
AspGUC	3281	4403	3191	4370	15245	0.08559	6357	3541	3975	13873	0.08421	907	135	166	1208	0.02026	3819	963	1425	6207	0.08901	11607	1002	2285	14894	0.06012	650	650	0.0152557
CysGCA	474	439	333	1145	2391	0.01342	1229	821	755	2805	0.01703	155	22	32	209	0.00351	427	85	184	696	0.00998	3017	137	295	3449	0.01392	104	104	0.00244091
GlnCUG	289	450	222	555	1516	0.00851	477	433	409	1319	0.00801	319	46	68	433	0.00726	679	128	183	990	0.0142	1658	184	478	2320	0.00937	248	248	0.00582064
GlnUUG	621	966	572	1583	3742	0.02101	952	696	989	2637	0.01601	443	57	130	630	0.01057	1281	312	482	2075	0.02976	3855	392	873	5120	0.02067	403	403	0.00945854
GluCUC	226	229	194	209	858	0.00482	490	304	72	866	0.00526	35	4	5	44	0.00074	145	39	55	239	0.00343	495	46	78	619	0.0025	13	13	0.000305114
GluUUC	1272	1501	1275	1245	5293	0.02972	3455	1674	376	5505	0.03342	116	41	31	188	0.00315	843	193	254	1290	0.0185	2035	175	335	2545	0.01027	128	128	0.0030042
GlyCCC	245	271	203	467	1186	0.00666	311	260	353	924	0.00561	87	16	18	121	0.00203	356	83	105	544	0.0078	1203	56	204	1463	0.00591	41	41	0.000962283
GlyGCC	2195	2491	2460	10978	18124	0.10175	1677	4443	6824	12944	0.07857	2837	474	496	3807	0.06386	7720	1451	2066	11237	0.16114	25889	1700	4116	31705	0.12799	1601	1601	0.037576
GlyUCC	275	324	383	504	1486	0.00834	917	571	465	1953	0.01186	78	22	20	120	0.00201	290	95	208	593	0.0085	3278	110	301	3689	0.01489	54	54	0.0012674
HisGUG	672	868	378	3887	5805	0.03259	1094	1145	952	3191	0.01937	374	67	66	507	0.0085	1242	199	259	1700	0.02438	5203	231	637	6071	0.02451	207	207	0.00485836
IleAAU	1341	1347	978	2986	6652	0.03735	3412	2468	3449	9329	0.05663	671	87	133	891	0.01495	2133	471	760	3364	0.04824	9761	746	2075	12582	0.05079	404	404	0.00948201
IleUAU	160	182	119	280	741	0.00416	323	244	260	827	0.00502	76	5	15	96	0.00161	220	67	72	359	0.00515	954	55	173	1182	0.00477	31	31	0.00072758
LeuCAA	2654	3591	1170	12237	19652	0.11033	1893	5979	5811	13683	0.08306	24921	3402	6595	34918	0.58574	123	1143	1693	2959	0.04243	14040	1720	4633	20393	0.08232	32227	32227	0.756378
LeuGAG	168	120	142	179	609	0.00342	212	176	160	548	0.00333	59	9	9	77	0.00129	111	17	29	157	0.00225	412	21	58	491	0.00198	33	33	0.000774521
LeuUAA	415	547	73	1150	2185	0.01227	129	1225	1119	2473	0.01501	156	25	49	230	0.00386	2	74	76	152	0.00218	1428	162	413	2003	0.00809	141	141	0.00330932
LeuUAG	452	457	129	726	1764	0.0099	738	963	1039	2740	0.01663	341	76	160	577	0.00968	21	121	137	279	0.004	2345	239	607	3191	0.01288	166	166	0.00389607
LysCUU	957	1313	1817	4878	8965	0.05033	4282	1246	2915	8443	0.05125	1745	296	540	2581	0.0433	2578	765	2267	5610	0.08045	16577	571	1625	18773	0.07578	695	695	0.0163119
LysUUU	248	431	548	1517	2744	0.01541	1029	799	1646	3474	0.02109	2879	258	901	4038	0.06774	1000	254	676	1930	0.02768	9055	673	2983	12711	0.05131	1255	1255	0.0294553
iMetCAU	13	18	25	580	636	0.00357	9	114	397	520	0.00316	262	49	84	395	0.00663	444	90	257	791	0.01134	1829	193	391	2413	0.00974	298	298	0.00699416
MetCAU	419	444	324	360	1547	0.00869	938	595	367	1900	0.01153	113	14	22	149	0.0025	333	74	105	512	0.00734	1250	76	259	1585	0.0064	51	51	0.00119699
PheGAA	944	1307	725	1322	4298	0.02413	1883	1586	1971	5440	0.03302	478	66	88	632	0.0106	1604	300	476	2380	0.03413	5675	437	1196	7308	0.0295	284	284	0.00666557
ProAGG	100	189	171	799	1259	0.00707	82	106	111	299	0.00182	228	93	55	376	0.00631	182	89	309	580	0.00832	1560	45	65	1670	0.00674	70	70	0.00164292
ProUGG	177	303	320	308	1108	0.00622	204	461	221	886	0.00538	172	58	48	278	0.00466	227	75	129	431	0.00618	1176	110	251	1537	0.0062	132	132	0.00309808
SerAGA	2722	3452	2357	9565	18096	0.10159	6720	4402	3968	15090	0.0916	828	175	205	1208	0.02026	2565	779	1076	4420	0.06338	9563	909	2345	12817	0.05174	694	694	0.0162884
SerCGA	65	58	7	180	310	0.00174	38	263	45	346	0.0021	11	7	4	22	0.00037	30	19	37	86	0.00123	170	12	39	221	0.00089	12	12	0.000281644
SerGCU	123	133	24	1028	1308	0.00734	329	825	377	1531	0.00929	159	36	44	239	0.00401	6	70	87	163	0.00234	975	100	198	1273	0.00514	114	114	0.00267562
SerUGA	33	49	3	106	191	0.00107	22	171	23	216	0.00131	8	0	2	10	0.00017	26	11	26	63	0.0009	146	16	33	195	0.00079	8	8	0.000187763
ThrAGU	1225	1262	1059	2413	5959	0.03345	2253	1911	2492	6656	0.0404	708	101	121	930	0.0156	2232	448	599	3279	0.04702	8071	551	1513	10135	0.04091	438	438	0.01028
ThrCGU	91	104	78	171	444	0.00249	158	142	234	534	0.00324	61	6	9	76	0.00127	213	50	76	339	0.00486	934	54	183	1171	0.00473	44	44	0.00103269
ThrUGU	153	157	63	198	571	0.00321	432	426	379	1237	0.00751	77	8	13	98	0.00164	224	53	82	359	0.00515	989	68	216	1273	0.00514	46	46	0.00107963
TrpCCA	328	297	241	734	1600	0.00898	726	525	757	2008	0.01219	168	22	25	215	0.00361	411	93	135	639	0.00916	3182	124	354	3660	0.01477	99	99	0.00232356
TyrGUA	715	645	440	1717	3517	0.01975	2670	1142	1814	5626	0.03415	385	47	61	493	0.00827	986	194	332	1512	0.02168	4886	296	702	5884	0.02375	208	208	0.00488183
ValAAC	1811	1684	1390	1518	6403	0.03595	2457	2296	1197	5950	0.03612	356	70	60	486	0.00815	1002	261	380	1643	0.02356	5010	259	756	6025	0.02432	183	183	0.00429507
ValCAC	308	359	263	452	1382	0.00776	514	537	366	1417	0.0086	118	27	15	160	0.00268	425	92	107	624	0.00895	1819	106	276	2201	0.00888	64	64	0.0015021
ValUAC	394	441	356	1072	2263	0.0127	683	582	659	1924	0.01168	223	26	51	300	0.00503	687	183	229	1099	0.01576	2445	152	475	3072	0.0124	112	112	0.00262868
TOTAL	31149	37658	27813	81501	178121	1	59768	51473	53495	164736	1	42668	6194	10751	59613	1	40988	10834	17911	69733	1	199322	13374	35025	247721	1	42607	42607	1

## Sheet: Table S8
42 yeast tRNA T-loop reference sequences.
T-loops
>Saccharomyces_cerevisiae_chrIV_trna3-AlaAGC
TTCGATT
>Saccharomyces_cerevisiae_chrI_trna2-AlaTGC
TTCGATT
>Saccharomyces_cerevisiae_chrIV_trna26-ArgACG
TTCAAGT
>Saccharomyces_cerevisiae_chrXII_trna10-ArgCCG
TTCGAGT
>Saccharomyces_cerevisiae_chrX_trna10-ArgCCT
TTCGAGT
>Saccharomyces_cerevisiae_chrII_trna8-ArgTCT
TTCGACC
>Saccharomyces_cerevisiae_chrIII_trna2-AsnGTT
TTCAACC
>Saccharomyces_cerevisiae_chrII_trna9-AspGTC
TTCAATT
>Saccharomyces_cerevisiae_chrII_trna11-CysGCA
TTCGATC
>Saccharomyces_cerevisiae_chrXIII_trna8-GlnCTG
TTCGAAT
>Saccharomyces_cerevisiae_chrIII_trna6-GlnTTG
TTCGAAT
>Saccharomyces_cerevisiae_tRNA-GluCTC-1-2
TTCGACT
>Saccharomyces_cerevisiae_chrII_trna10-GluTTC
TTCGACT
>Saccharomyces_cerevisiae_chrXV_trna16-GlyCCC
TTCGATT
>Saccharomyces_cerevisiae_chrII_trna13-GlyGCC
TTCGATT
>Saccharomyces_cerevisiae_chrVII_trna16-GlyTCC
TTCGATT
>Saccharomyces_cerevisiae_chrV_trna15-HisGTG
TTCGATT
>Saccharomyces_cerevisiae_chrII_trna3-IleAAT
TTCGATC
>Saccharomyces_cerevisiae_chrIV_trna9-IleTAT
TTCAAAC
>Saccharomyces_cerevisiae_chrVII_trna7-LeuCAA
TTCGAAT
>Saccharomyces_cerevisiae_chrVII_trna11-LeuGAG
TTCAAAC
>Saccharomyces_cerevisiae_chrII_trna1-LeuTAA
TTCGAAC
>Saccharomyces_cerevisiae_chrX_trna12-LeuTAG
TTCGAAT
>Saccharomyces_cerevisiae_chrIII_trna7-LysCTT
TTCGAGC
>Saccharomyces_cerevisiae_chrVII_trna1-LysTTT
TTCGAGC
>Saccharomyces_cerevisiae_tRNA-iMetCAT-1-4
ATCGAAA
>Saccharomyces_cerevisiae_chrIV_trna12-MetCAT
TTCGAAC
>Saccharomyces_cerevisiae_chrVI_trna9-PheGAA
TTCGATC
>Saccharomyces_cerevisiae_chrIII_trna9-ProAGG
TTCGAGT
>Saccharomyces_cerevisiae_chrVI_trna1-ProTGG
TTCAATT
>Saccharomyces_cerevisiae_chrI_trna4-SerAGA
TTCGAGT
>Saccharomyces_cerevisiae_chrIII_trna4-SerCGA
TTCAAAT
>Saccharomyces_cerevisiae_chrVI_trna7-SerGCT
TTCGAAT
>Saccharomyces_cerevisiae_chrIX_trna4-SerTGA
TTCAAAT
>Saccharomyces_cerevisiae_chrII_trna5-ThrAGT
TTCAAAT
>Saccharomyces_cerevisiae_chrXI_trna16-ThrCGT
TTCAATT
>Saccharomyces_cerevisiae_chrVII_trna10-ThrTGT
TTCAATT
>Saccharomyces_cerevisiae_chrVII_trna33-TrpCCA
TTCAATT
>Saccharomyces_cerevisiae_tRNA-TyrGTA-1-1
TTCGACT
>Saccharomyces_cerevisiae_chrV_trna8-ValAAC
TTCGATC
>Saccharomyces_cerevisiae_chrIV_trna20-ValCAC
TTCGATC
>Saccharomyces_cerevisiae_chrII_trna12-ValTAC
TTCGAAC

## Sheet: Table S10
The posterior probabilities of an alternative nucleotide at the 3-mer window where m1A occurs, and at position 54 where m5U occurs in the T-loop. Each probability is derived from 120 aligned reads. If the probablity is ≥ 0.3, then it passes the threshold where we would consider it to be a bonafide miscall.
Wild-type (positions 57–59)			IVT (positions 57–59)			Wild-type (position 54)		trm2Δ (position 54)		pus4Δ (position 54)		IVT (position 54)
threshold: subsampled 120 reads per isoacceptor, alt nt posterior probability ≥ 0.3			threshold: subsampled 120 reads per isoacceptor, alt nt posterior probability ≥ 0.3 in at least one of the three positions (57-59)			threshold: subsampled 120 reads per isoacceptor, alt nt posterior probability ≥ 0.3		threshold: subsampled 120 reads per isoacceptor, alt nt posterior probability ≥ 0.3		threshold: subsampled 120 reads per isoacceptor, alt nt posterior probability ≥ 0.3		threshold: subsampled 120 reads per isoacceptor, alt nt posterior probability ≥ 0.3
tRNA	pos	Alt nt posterior probability	tRNA	pos	Alt nt posterior probability	tRNA	Alt nt posterior probability	tRNA	Alt nt posterior probability	tRNA	Alt nt posterior probability	tRNA	Alt nt posterior probability
Saccharomyces_cerevisiae_chrVII_trna16-GlyTCC	57	0.112	Saccharomyces_cerevisiae_chrVII_trna16-GlyTCC	57	0.124	Saccharomyces_cerevisiae_chrVII_trna16-GlyTCC	0.218	Saccharomyces_cerevisiae_chrVII_trna16-GlyTCC	0.157	Saccharomyces_cerevisiae_chrVII_trna16-GlyTCC	0.161	Saccharomyces_cerevisiae_chrVII_trna16-GlyTCC	0.157
Saccharomyces_cerevisiae_chrVII_trna16-GlyTCC	58	0.128	Saccharomyces_cerevisiae_chrVII_trna16-GlyTCC	58	0.132	Saccharomyces_cerevisiae_tRNA-TyrGTA-1-1	0.266	Saccharomyces_cerevisiae_tRNA-TyrGTA-1-1	0.19	Saccharomyces_cerevisiae_tRNA-TyrGTA-1-1	0.192	Saccharomyces_cerevisiae_tRNA-TyrGTA-1-1	0.201
Saccharomyces_cerevisiae_chrVII_trna16-GlyTCC	59	0.212	Saccharomyces_cerevisiae_chrVII_trna16-GlyTCC	59	0.179	Saccharomyces_cerevisiae_chrIII_trna9-ProAGG	0.192	Saccharomyces_cerevisiae_chrIII_trna9-ProAGG	0.154	Saccharomyces_cerevisiae_chrIII_trna9-ProAGG	0.232	Saccharomyces_cerevisiae_chrIII_trna9-ProAGG	0.152
Saccharomyces_cerevisiae_tRNA-TyrGTA-1-1	57	0.233	Saccharomyces_cerevisiae_tRNA-TyrGTA-1-1	57	0.12	Saccharomyces_cerevisiae_chrIII_trna7-LysCTT	0.209	Saccharomyces_cerevisiae_chrIII_trna7-LysCTT	0.16	Saccharomyces_cerevisiae_chrIII_trna7-LysCTT	0.234	Saccharomyces_cerevisiae_chrIII_trna7-LysCTT	0.239
Saccharomyces_cerevisiae_tRNA-TyrGTA-1-1	58	0.407	Saccharomyces_cerevisiae_tRNA-TyrGTA-1-1	58	0.17	Saccharomyces_cerevisiae_chrII_trna10-GluTTC	0.155	Saccharomyces_cerevisiae_chrII_trna10-GluTTC	0.146	Saccharomyces_cerevisiae_chrII_trna10-GluTTC	0.17	Saccharomyces_cerevisiae_chrII_trna10-GluTTC	0.16
Saccharomyces_cerevisiae_tRNA-TyrGTA-1-1	59	0.208	Saccharomyces_cerevisiae_tRNA-TyrGTA-1-1	59	0.175	Saccharomyces_cerevisiae_chrIV_trna3-AlaAGC	0.214	Saccharomyces_cerevisiae_chrIV_trna3-AlaAGC	0.16	Saccharomyces_cerevisiae_chrIV_trna3-AlaAGC	0.196	Saccharomyces_cerevisiae_chrIV_trna3-AlaAGC	0.16
Saccharomyces_cerevisiae_chrIII_trna9-ProAGG	57	0.166	Saccharomyces_cerevisiae_chrIII_trna9-ProAGG	57	0.137	Saccharomyces_cerevisiae_chrVII_trna7-LeuCAA	0.22	Saccharomyces_cerevisiae_chrVII_trna7-LeuCAA	0.143	Saccharomyces_cerevisiae_chrVII_trna7-LeuCAA	0.178	Saccharomyces_cerevisiae_chrVII_trna7-LeuCAA	0.152
Saccharomyces_cerevisiae_chrIII_trna9-ProAGG	58	0.146	Saccharomyces_cerevisiae_chrIII_trna9-ProAGG	58	0.135	Saccharomyces_cerevisiae_chrX_trna10-ArgCCT	0.178	Saccharomyces_cerevisiae_chrX_trna10-ArgCCT	0.152	Saccharomyces_cerevisiae_chrX_trna10-ArgCCT	0.152	Saccharomyces_cerevisiae_chrX_trna10-ArgCCT	0.16
Saccharomyces_cerevisiae_chrIII_trna9-ProAGG	59	0.113	Saccharomyces_cerevisiae_chrIII_trna9-ProAGG	59	0.12	Saccharomyces_cerevisiae_chrVII_trna10-ThrTGT	0.197	Saccharomyces_cerevisiae_chrVII_trna10-ThrTGT	0.152	Saccharomyces_cerevisiae_chrVII_trna10-ThrTGT	0.167	Saccharomyces_cerevisiae_chrVII_trna10-ThrTGT	0.147
Saccharomyces_cerevisiae_chrIII_trna7-LysCTT	57	0.17	Saccharomyces_cerevisiae_chrIII_trna7-LysCTT	57	0.142	Saccharomyces_cerevisiae_chrII_trna3-IleAAT	0.226	Saccharomyces_cerevisiae_chrII_trna3-IleAAT	0.15	Saccharomyces_cerevisiae_chrII_trna3-IleAAT	0.173	Saccharomyces_cerevisiae_chrII_trna3-IleAAT	0.15
Saccharomyces_cerevisiae_chrIII_trna7-LysCTT	58	0.221	Saccharomyces_cerevisiae_chrIII_trna7-LysCTT	58	0.17	Saccharomyces_cerevisiae_chrIV_trna9-IleTAT	0.326	Saccharomyces_cerevisiae_chrIV_trna9-IleTAT	0.198	Saccharomyces_cerevisiae_chrIV_trna9-IleTAT	0.238	Saccharomyces_cerevisiae_chrIV_trna9-IleTAT	0.187
Saccharomyces_cerevisiae_chrIII_trna7-LysCTT	59	0.115	Saccharomyces_cerevisiae_chrIII_trna7-LysCTT	59	0.124	Saccharomyces_cerevisiae_chrIII_trna6-GlnTTG	0.253	Saccharomyces_cerevisiae_chrIII_trna6-GlnTTG	0.164	Saccharomyces_cerevisiae_chrIII_trna6-GlnTTG	0.196	Saccharomyces_cerevisiae_chrIII_trna6-GlnTTG	0.15
Saccharomyces_cerevisiae_chrII_trna10-GluTTC	57	0.115	Saccharomyces_cerevisiae_chrII_trna10-GluTTC	57	0.14	Saccharomyces_cerevisiae_chrI_trna2-AlaTGC	0.174	Saccharomyces_cerevisiae_chrI_trna2-AlaTGC	0.144	Saccharomyces_cerevisiae_chrI_trna2-AlaTGC	0.21	Saccharomyces_cerevisiae_chrI_trna2-AlaTGC	0.159
Saccharomyces_cerevisiae_chrII_trna10-GluTTC	58	0.138	Saccharomyces_cerevisiae_chrII_trna10-GluTTC	58	0.139	Saccharomyces_cerevisiae_chrVII_trna1-LysTTT	0.177	Saccharomyces_cerevisiae_chrVII_trna1-LysTTT	0.149	Saccharomyces_cerevisiae_chrVII_trna1-LysTTT	0.198	Saccharomyces_cerevisiae_chrVII_trna1-LysTTT	0.18
Saccharomyces_cerevisiae_chrII_trna10-GluTTC	59	0.174	Saccharomyces_cerevisiae_chrII_trna10-GluTTC	59	0.155	Saccharomyces_cerevisiae_chrIV_trna26-ArgACG	0.16	Saccharomyces_cerevisiae_chrIV_trna26-ArgACG	0.156	Saccharomyces_cerevisiae_chrIV_trna26-ArgACG	0.237	Saccharomyces_cerevisiae_chrIV_trna26-ArgACG	0.162
Saccharomyces_cerevisiae_chrIV_trna3-AlaAGC	57	0.117	Saccharomyces_cerevisiae_chrIV_trna3-AlaAGC	57	0.12	Saccharomyces_cerevisiae_chrIV_trna12-MetCAT	0.277	Saccharomyces_cerevisiae_chrIV_trna12-MetCAT	0.233	Saccharomyces_cerevisiae_chrIV_trna12-MetCAT	0.314	Saccharomyces_cerevisiae_chrIV_trna12-MetCAT	0.154
Saccharomyces_cerevisiae_chrIV_trna3-AlaAGC	58	0.134	Saccharomyces_cerevisiae_chrIV_trna3-AlaAGC	58	0.138	Saccharomyces_cerevisiae_chrII_trna8-ArgTCT	0.153	Saccharomyces_cerevisiae_chrII_trna8-ArgTCT	0.142	Saccharomyces_cerevisiae_chrII_trna8-ArgTCT	0.209	Saccharomyces_cerevisiae_chrII_trna8-ArgTCT	0.148
Saccharomyces_cerevisiae_chrIV_trna3-AlaAGC	59	0.171	Saccharomyces_cerevisiae_chrIV_trna3-AlaAGC	59	0.192	Saccharomyces_cerevisiae_tRNA-iMet-CAT-1-4	0.135	Saccharomyces_cerevisiae_tRNA-iMet-CAT-1-4	0.134	Saccharomyces_cerevisiae_tRNA-iMet-CAT-1-4	0.138	Saccharomyces_cerevisiae_tRNA-iMet-CAT-1-4	0.142
Saccharomyces_cerevisiae_chrVII_trna7-LeuCAA	57	0.124	Saccharomyces_cerevisiae_chrVII_trna7-LeuCAA	57	0.132	Saccharomyces_cerevisiae_chrV_trna8-ValAAC	0.204	Saccharomyces_cerevisiae_chrV_trna8-ValAAC	0.155	Saccharomyces_cerevisiae_chrV_trna8-ValAAC	0.158	Saccharomyces_cerevisiae_chrV_trna8-ValAAC	0.188
Saccharomyces_cerevisiae_chrVII_trna7-LeuCAA	58	0.143	Saccharomyces_cerevisiae_chrVII_trna7-LeuCAA	58	0.148	Saccharomyces_cerevisiae_chrII_trna13-GlyGCC	0.308	Saccharomyces_cerevisiae_chrII_trna13-GlyGCC	0.174	Saccharomyces_cerevisiae_chrII_trna13-GlyGCC	0.202	Saccharomyces_cerevisiae_chrII_trna13-GlyGCC	0.181
Saccharomyces_cerevisiae_chrVII_trna7-LeuCAA	59	0.134	Saccharomyces_cerevisiae_chrVII_trna7-LeuCAA	59	0.151	Saccharomyces_cerevisiae_chrII_trna12-ValTAC	0.238	Saccharomyces_cerevisiae_chrII_trna12-ValTAC	0.187	Saccharomyces_cerevisiae_chrII_trna12-ValTAC	0.191	Saccharomyces_cerevisiae_chrII_trna12-ValTAC	0.147
Saccharomyces_cerevisiae_chrX_trna10-ArgCCT	57	0.397	Saccharomyces_cerevisiae_chrX_trna10-ArgCCT	57	0.201	Saccharomyces_cerevisiae_chrII_trna1-LeuTAA	0.207	Saccharomyces_cerevisiae_chrII_trna1-LeuTAA	0.165	Saccharomyces_cerevisiae_chrII_trna1-LeuTAA	0.171	Saccharomyces_cerevisiae_chrII_trna1-LeuTAA	0.15
Saccharomyces_cerevisiae_chrX_trna10-ArgCCT	58	0.138	Saccharomyces_cerevisiae_chrX_trna10-ArgCCT	58	0.145	Saccharomyces_cerevisiae_chrIV_trna20-ValCAC	0.21	Saccharomyces_cerevisiae_chrIV_trna20-ValCAC	0.142	Saccharomyces_cerevisiae_chrIV_trna20-ValCAC	0.203	Saccharomyces_cerevisiae_chrIV_trna20-ValCAC	0.147
Saccharomyces_cerevisiae_chrX_trna10-ArgCCT	59	0.113	Saccharomyces_cerevisiae_chrX_trna10-ArgCCT	59	0.114	Saccharomyces_cerevisiae_chrIII_trna2-AsnGTT	0.224	Saccharomyces_cerevisiae_chrIII_trna2-AsnGTT	0.179	Saccharomyces_cerevisiae_chrIII_trna2-AsnGTT	0.203	Saccharomyces_cerevisiae_chrIII_trna2-AsnGTT	0.161
Saccharomyces_cerevisiae_chrVII_trna10-ThrTGT	57	0.795	Saccharomyces_cerevisiae_chrVII_trna10-ThrTGT	57	0.15	Saccharomyces_cerevisiae_chrXII_trna10-ArgCCG	0.175	Saccharomyces_cerevisiae_chrXII_trna10-ArgCCG	0.171	Saccharomyces_cerevisiae_chrXII_trna10-ArgCCG	0.167	Saccharomyces_cerevisiae_chrXII_trna10-ArgCCG	0.182
Saccharomyces_cerevisiae_chrVII_trna10-ThrTGT	58	0.565	Saccharomyces_cerevisiae_chrVII_trna10-ThrTGT	58	0.147	Saccharomyces_cerevisiae_chrVI_trna1-ProTGG	0.313	Saccharomyces_cerevisiae_chrVI_trna1-ProTGG	0.236	Saccharomyces_cerevisiae_chrVI_trna1-ProTGG	0.263	Saccharomyces_cerevisiae_chrVI_trna1-ProTGG	0.157
Saccharomyces_cerevisiae_chrVII_trna10-ThrTGT	59	0.711	Saccharomyces_cerevisiae_chrVII_trna10-ThrTGT	59	0.17	Saccharomyces_cerevisiae_chrVI_trna7-SerGCT	0.209	Saccharomyces_cerevisiae_chrVI_trna7-SerGCT	0.193	Saccharomyces_cerevisiae_chrVI_trna7-SerGCT	0.172	Saccharomyces_cerevisiae_chrVI_trna7-SerGCT	0.152
Saccharomyces_cerevisiae_chrII_trna3-IleAAT	57	0.541	Saccharomyces_cerevisiae_chrII_trna3-IleAAT	57	0.118	Saccharomyces_cerevisiae_chrVII_trna33-TrpCCA	0.223	Saccharomyces_cerevisiae_chrVII_trna33-TrpCCA	0.19	Saccharomyces_cerevisiae_chrVII_trna33-TrpCCA	0.164	Saccharomyces_cerevisiae_chrVII_trna33-TrpCCA	0.138
Saccharomyces_cerevisiae_chrII_trna3-IleAAT	58	0.269	Saccharomyces_cerevisiae_chrII_trna3-IleAAT	58	0.153	Saccharomyces_cerevisiae_chrII_trna11-CysGCA	0.209	Saccharomyces_cerevisiae_chrII_trna11-CysGCA	0.186	Saccharomyces_cerevisiae_chrII_trna11-CysGCA	0.186	Saccharomyces_cerevisiae_chrII_trna11-CysGCA	0.149
Saccharomyces_cerevisiae_chrII_trna3-IleAAT	59	0.234	Saccharomyces_cerevisiae_chrII_trna3-IleAAT	59	0.142	Saccharomyces_cerevisiae_chrII_trna9-AspGTC	0.151	Saccharomyces_cerevisiae_chrII_trna9-AspGTC	0.144	Saccharomyces_cerevisiae_chrII_trna9-AspGTC	0.183	Saccharomyces_cerevisiae_chrII_trna9-AspGTC	0.182
Saccharomyces_cerevisiae_chrIV_trna9-IleTAT	57	0.686	Saccharomyces_cerevisiae_chrIV_trna9-IleTAT	57	0.134	Saccharomyces_cerevisiae_chrIX_trna4-SerTGA	0.281	Saccharomyces_cerevisiae_chrIX_trna4-SerTGA	0.137	Saccharomyces_cerevisiae_chrIX_trna4-SerTGA	0.229	Saccharomyces_cerevisiae_chrIX_trna4-SerTGA	0.163
Saccharomyces_cerevisiae_chrIV_trna9-IleTAT	58	0.478	Saccharomyces_cerevisiae_chrIV_trna9-IleTAT	58	0.134	Saccharomyces_cerevisiae_chrXIII_trna8-GlnCTG	0.375	Saccharomyces_cerevisiae_chrXIII_trna8-GlnCTG	0.169	Saccharomyces_cerevisiae_chrXIII_trna8-GlnCTG	0.235	Saccharomyces_cerevisiae_chrXIII_trna8-GlnCTG	0.15
Saccharomyces_cerevisiae_chrIV_trna9-IleTAT	59	0.483	Saccharomyces_cerevisiae_chrIV_trna9-IleTAT	59	0.14	Saccharomyces_cerevisiae_tRNA-GluCTC-1-2	0.149	Saccharomyces_cerevisiae_tRNA-GluCTC-1-2	0.136	Saccharomyces_cerevisiae_tRNA-GluCTC-1-2	0.202	Saccharomyces_cerevisiae_tRNA-GluCTC-1-2	0.149
Saccharomyces_cerevisiae_chrIII_trna6-GlnTTG	57	0.347	Saccharomyces_cerevisiae_chrIII_trna6-GlnTTG	57	0.119	Saccharomyces_cerevisiae_chrI_trna4-SerAGA	0.16	Saccharomyces_cerevisiae_chrI_trna4-SerAGA	0.144	Saccharomyces_cerevisiae_chrI_trna4-SerAGA	0.157	Saccharomyces_cerevisiae_chrI_trna4-SerAGA	0.146
Saccharomyces_cerevisiae_chrIII_trna6-GlnTTG	58	0.794	Saccharomyces_cerevisiae_chrIII_trna6-GlnTTG	58	0.178	Saccharomyces_cerevisiae_chrX_trna12-LeuTAG	0.218	Saccharomyces_cerevisiae_chrX_trna12-LeuTAG	0.178	Saccharomyces_cerevisiae_chrX_trna12-LeuTAG	0.16	Saccharomyces_cerevisiae_chrX_trna12-LeuTAG	0.145
Saccharomyces_cerevisiae_chrIII_trna6-GlnTTG	59	0.373	Saccharomyces_cerevisiae_chrIII_trna6-GlnTTG	59	0.171	Saccharomyces_cerevisiae_chrVI_trna9-PheGAA	0.209	Saccharomyces_cerevisiae_chrVI_trna9-PheGAA	0.199	Saccharomyces_cerevisiae_chrVI_trna9-PheGAA	0.239	Saccharomyces_cerevisiae_chrVI_trna9-PheGAA	0.17
Saccharomyces_cerevisiae_chrI_trna2-AlaTGC	57	0.119	Saccharomyces_cerevisiae_chrI_trna2-AlaTGC	57	0.124	Saccharomyces_cerevisiae_chrVII_trna11-LeuGAG	0.305	Saccharomyces_cerevisiae_chrVII_trna11-LeuGAG	0.189	Saccharomyces_cerevisiae_chrVII_trna11-LeuGAG	0.2	Saccharomyces_cerevisiae_chrVII_trna11-LeuGAG	0.155
Saccharomyces_cerevisiae_chrI_trna2-AlaTGC	58	0.135	Saccharomyces_cerevisiae_chrI_trna2-AlaTGC	58	0.144	Saccharomyces_cerevisiae_chrV_trna15-HisGTG	0.232	Saccharomyces_cerevisiae_chrV_trna15-HisGTG	0.175	Saccharomyces_cerevisiae_chrV_trna15-HisGTG	0.175	Saccharomyces_cerevisiae_chrV_trna15-HisGTG	0.16
Saccharomyces_cerevisiae_chrI_trna2-AlaTGC	59	0.247	Saccharomyces_cerevisiae_chrI_trna2-AlaTGC	59	0.199	Saccharomyces_cerevisiae_chrII_trna5-ThrAGT	0.204	Saccharomyces_cerevisiae_chrII_trna5-ThrAGT	0.156	Saccharomyces_cerevisiae_chrII_trna5-ThrAGT	0.195	Saccharomyces_cerevisiae_chrII_trna5-ThrAGT	0.155
Saccharomyces_cerevisiae_chrVII_trna1-LysTTT	57	0.453	Saccharomyces_cerevisiae_chrVII_trna1-LysTTT	57	0.123	Saccharomyces_cerevisiae_chrXI_trna16-ThrCGT	0.215	Saccharomyces_cerevisiae_chrXI_trna16-ThrCGT	0.166	Saccharomyces_cerevisiae_chrXI_trna16-ThrCGT	0.195	Saccharomyces_cerevisiae_chrXI_trna16-ThrCGT	0.16
Saccharomyces_cerevisiae_chrVII_trna1-LysTTT	58	0.758	Saccharomyces_cerevisiae_chrVII_trna1-LysTTT	58	0.162	Saccharomyces_cerevisiae_chrXV_trna16-GlyCCC	0.233	Saccharomyces_cerevisiae_chrXV_trna16-GlyCCC	0.172	Saccharomyces_cerevisiae_chrXV_trna16-GlyCCC	0.187	Saccharomyces_cerevisiae_chrXV_trna16-GlyCCC	0.149
Saccharomyces_cerevisiae_chrVII_trna1-LysTTT	59	0.124	Saccharomyces_cerevisiae_chrVII_trna1-LysTTT	59	0.132	Saccharomyces_cerevisiae_chrIII_trna4-SerCGA	0.386	Saccharomyces_cerevisiae_chrIII_trna4-SerCGA	0.306	Saccharomyces_cerevisiae_chrIII_trna4-SerCGA	0.205	Saccharomyces_cerevisiae_chrIII_trna4-SerCGA	0.164
Saccharomyces_cerevisiae_chrIV_trna26-ArgACG	57	0.677	Saccharomyces_cerevisiae_chrIV_trna26-ArgACG	57	0.178	Median	0.212	Median	0.162	Median	0.195	Median	0.156
Saccharomyces_cerevisiae_chrIV_trna26-ArgACG	58	0.502	Saccharomyces_cerevisiae_chrIV_trna26-ArgACG	58	0.182
Saccharomyces_cerevisiae_chrIV_trna26-ArgACG	59	0.15	Saccharomyces_cerevisiae_chrIV_trna26-ArgACG	59	0.153
Saccharomyces_cerevisiae_chrIV_trna12-MetCAT	57	0.298	Saccharomyces_cerevisiae_chrIV_trna12-MetCAT	57	0.122
Saccharomyces_cerevisiae_chrIV_trna12-MetCAT	58	0.561	Saccharomyces_cerevisiae_chrIV_trna12-MetCAT	58	0.14
Saccharomyces_cerevisiae_chrIV_trna12-MetCAT	59	0.498	Saccharomyces_cerevisiae_chrIV_trna12-MetCAT	59	0.156
Saccharomyces_cerevisiae_chrII_trna8-ArgTCT	57	0.213	Saccharomyces_cerevisiae_chrII_trna8-ArgTCT	57	0.118
Saccharomyces_cerevisiae_chrII_trna8-ArgTCT	58	0.51	Saccharomyces_cerevisiae_chrII_trna8-ArgTCT	58	0.173
Saccharomyces_cerevisiae_chrII_trna8-ArgTCT	59	0.193	Saccharomyces_cerevisiae_chrII_trna8-ArgTCT	59	0.123
Saccharomyces_cerevisiae_tRNA-iMet-CAT-1-4	57	0.539	Saccharomyces_cerevisiae_tRNA-iMet-CAT-1-4	57	0.124
Saccharomyces_cerevisiae_tRNA-iMet-CAT-1-4	58	0.54	Saccharomyces_cerevisiae_tRNA-iMet-CAT-1-4	58	0.138
Saccharomyces_cerevisiae_tRNA-iMet-CAT-1-4	59	0.347	Saccharomyces_cerevisiae_tRNA-iMet-CAT-1-4	59	0.142
Saccharomyces_cerevisiae_chrV_trna8-ValAAC	57	0.744	Saccharomyces_cerevisiae_chrV_trna8-ValAAC	57	0.121
Saccharomyces_cerevisiae_chrV_trna8-ValAAC	58	0.188	Saccharomyces_cerevisiae_chrV_trna8-ValAAC	58	0.142
Saccharomyces_cerevisiae_chrV_trna8-ValAAC	59	0.245	Saccharomyces_cerevisiae_chrV_trna8-ValAAC	59	0.148
Saccharomyces_cerevisiae_chrII_trna13-GlyGCC	57	0.113	Saccharomyces_cerevisiae_chrII_trna13-GlyGCC	57	0.125
Saccharomyces_cerevisiae_chrII_trna13-GlyGCC	58	0.128	Saccharomyces_cerevisiae_chrII_trna13-GlyGCC	58	0.138
Saccharomyces_cerevisiae_chrII_trna13-GlyGCC	59	0.161	Saccharomyces_cerevisiae_chrII_trna13-GlyGCC	59	0.165
Saccharomyces_cerevisiae_chrII_trna12-ValTAC	57	0.206	Saccharomyces_cerevisiae_chrII_trna12-ValTAC	57	0.111
Saccharomyces_cerevisiae_chrII_trna12-ValTAC	58	0.763	Saccharomyces_cerevisiae_chrII_trna12-ValTAC	58	0.126
Saccharomyces_cerevisiae_chrII_trna12-ValTAC	59	0.506	Saccharomyces_cerevisiae_chrII_trna12-ValTAC	59	0.15
Saccharomyces_cerevisiae_chrII_trna1-LeuTAA	57	0.128	Saccharomyces_cerevisiae_chrII_trna1-LeuTAA	57	0.118
Saccharomyces_cerevisiae_chrII_trna1-LeuTAA	58	0.202	Saccharomyces_cerevisiae_chrII_trna1-LeuTAA	58	0.13
Saccharomyces_cerevisiae_chrII_trna1-LeuTAA	59	0.171	Saccharomyces_cerevisiae_chrII_trna1-LeuTAA	59	0.147
Saccharomyces_cerevisiae_chrIV_trna20-ValCAC	57	0.259	Saccharomyces_cerevisiae_chrIV_trna20-ValCAC	57	0.112
Saccharomyces_cerevisiae_chrIV_trna20-ValCAC	58	0.207	Saccharomyces_cerevisiae_chrIV_trna20-ValCAC	58	0.14
Saccharomyces_cerevisiae_chrIV_trna20-ValCAC	59	0.203	Saccharomyces_cerevisiae_chrIV_trna20-ValCAC	59	0.14
Saccharomyces_cerevisiae_chrIII_trna2-AsnGTT	57	0.584	Saccharomyces_cerevisiae_chrIII_trna2-AsnGTT	57	0.149
Saccharomyces_cerevisiae_chrIII_trna2-AsnGTT	58	0.549	Saccharomyces_cerevisiae_chrIII_trna2-AsnGTT	58	0.175
Saccharomyces_cerevisiae_chrIII_trna2-AsnGTT	59	0.12	Saccharomyces_cerevisiae_chrIII_trna2-AsnGTT	59	0.141
Saccharomyces_cerevisiae_chrXII_trna10-ArgCCG	57	0.172	Saccharomyces_cerevisiae_chrXII_trna10-ArgCCG	57	0.131
Saccharomyces_cerevisiae_chrXII_trna10-ArgCCG	58	0.155	Saccharomyces_cerevisiae_chrXII_trna10-ArgCCG	58	0.141
Saccharomyces_cerevisiae_chrXII_trna10-ArgCCG	59	0.112	Saccharomyces_cerevisiae_chrXII_trna10-ArgCCG	59	0.12
Saccharomyces_cerevisiae_chrVI_trna1-ProTGG	57	0.638	Saccharomyces_cerevisiae_chrVI_trna1-ProTGG	57	0.144
Saccharomyces_cerevisiae_chrVI_trna1-ProTGG	58	0.725	Saccharomyces_cerevisiae_chrVI_trna1-ProTGG	58	0.151
Saccharomyces_cerevisiae_chrVI_trna1-ProTGG	59	0.6	Saccharomyces_cerevisiae_chrVI_trna1-ProTGG	59	0.181
Saccharomyces_cerevisiae_chrVI_trna7-SerGCT	57	0.481	Saccharomyces_cerevisiae_chrVI_trna7-SerGCT	57	0.131
Saccharomyces_cerevisiae_chrVI_trna7-SerGCT	58	0.72	Saccharomyces_cerevisiae_chrVI_trna7-SerGCT	58	0.158
Saccharomyces_cerevisiae_chrVI_trna7-SerGCT	59	0.296	Saccharomyces_cerevisiae_chrVI_trna7-SerGCT	59	0.154
Saccharomyces_cerevisiae_chrVII_trna33-TrpCCA	57	0.84	Saccharomyces_cerevisiae_chrVII_trna33-TrpCCA	57	0.149
Saccharomyces_cerevisiae_chrVII_trna33-TrpCCA	58	0.573	Saccharomyces_cerevisiae_chrVII_trna33-TrpCCA	58	0.152
Saccharomyces_cerevisiae_chrVII_trna33-TrpCCA	59	0.736	Saccharomyces_cerevisiae_chrVII_trna33-TrpCCA	59	0.159
Saccharomyces_cerevisiae_chrII_trna11-CysGCA	57	0.315	Saccharomyces_cerevisiae_chrII_trna11-CysGCA	57	0.117
Saccharomyces_cerevisiae_chrII_trna11-CysGCA	58	0.251	Saccharomyces_cerevisiae_chrII_trna11-CysGCA	58	0.131
Saccharomyces_cerevisiae_chrII_trna11-CysGCA	59	0.272	Saccharomyces_cerevisiae_chrII_trna11-CysGCA	59	0.158
Saccharomyces_cerevisiae_chrII_trna9-AspGTC	57	0.151	Saccharomyces_cerevisiae_chrII_trna9-AspGTC	57	0.159
Saccharomyces_cerevisiae_chrII_trna9-AspGTC	58	0.147	Saccharomyces_cerevisiae_chrII_trna9-AspGTC	58	0.166
Saccharomyces_cerevisiae_chrII_trna9-AspGTC	59	0.209	Saccharomyces_cerevisiae_chrII_trna9-AspGTC	59	0.19
Saccharomyces_cerevisiae_chrIX_trna4-SerTGA	57	0.198	Saccharomyces_cerevisiae_chrIX_trna4-SerTGA	57	0.168
Saccharomyces_cerevisiae_chrIX_trna4-SerTGA	58	0.137	Saccharomyces_cerevisiae_chrIX_trna4-SerTGA	58	0.148
Saccharomyces_cerevisiae_chrIX_trna4-SerTGA	59	0.185	Saccharomyces_cerevisiae_chrIX_trna4-SerTGA	59	0.15
Saccharomyces_cerevisiae_chrXIII_trna8-GlnCTG	57	0.301	Saccharomyces_cerevisiae_chrXIII_trna8-GlnCTG	57	0.127
Saccharomyces_cerevisiae_chrXIII_trna8-GlnCTG	58	0.749	Saccharomyces_cerevisiae_chrXIII_trna8-GlnCTG	58	0.171
Saccharomyces_cerevisiae_chrXIII_trna8-GlnCTG	59	0.317	Saccharomyces_cerevisiae_chrXIII_trna8-GlnCTG	59	0.169
Saccharomyces_cerevisiae_tRNA-GluCTC-1-2	57	0.111	Saccharomyces_cerevisiae_tRNA-GluCTC-1-2	57	0.129
Saccharomyces_cerevisiae_tRNA-GluCTC-1-2	58	0.135	Saccharomyces_cerevisiae_tRNA-GluCTC-1-2	58	0.139
Saccharomyces_cerevisiae_tRNA-GluCTC-1-2	59	0.146	Saccharomyces_cerevisiae_tRNA-GluCTC-1-2	59	0.144
Saccharomyces_cerevisiae_chrI_trna4-SerAGA	57	0.261	Saccharomyces_cerevisiae_chrI_trna4-SerAGA	57	0.247
Saccharomyces_cerevisiae_chrI_trna4-SerAGA	58	0.139	Saccharomyces_cerevisiae_chrI_trna4-SerAGA	58	0.128
Saccharomyces_cerevisiae_chrI_trna4-SerAGA	59	0.112	Saccharomyces_cerevisiae_chrI_trna4-SerAGA	59	0.118
Saccharomyces_cerevisiae_chrX_trna12-LeuTAG	57	0.406	Saccharomyces_cerevisiae_chrX_trna12-LeuTAG	57	0.125
Saccharomyces_cerevisiae_chrX_trna12-LeuTAG	58	0.654	Saccharomyces_cerevisiae_chrX_trna12-LeuTAG	58	0.182
Saccharomyces_cerevisiae_chrX_trna12-LeuTAG	59	0.356	Saccharomyces_cerevisiae_chrX_trna12-LeuTAG	59	0.188
Saccharomyces_cerevisiae_chrVI_trna9-PheGAA	57	0.446	Saccharomyces_cerevisiae_chrVI_trna9-PheGAA	57	0.126
Saccharomyces_cerevisiae_chrVI_trna9-PheGAA	58	0.342	Saccharomyces_cerevisiae_chrVI_trna9-PheGAA	58	0.171
Saccharomyces_cerevisiae_chrVI_trna9-PheGAA	59	0.264	Saccharomyces_cerevisiae_chrVI_trna9-PheGAA	59	0.183
Saccharomyces_cerevisiae_chrVII_trna11-LeuGAG	57	0.355	Saccharomyces_cerevisiae_chrVII_trna11-LeuGAG	57	0.14
Saccharomyces_cerevisiae_chrVII_trna11-LeuGAG	58	0.418	Saccharomyces_cerevisiae_chrVII_trna11-LeuGAG	58	0.133
Saccharomyces_cerevisiae_chrVII_trna11-LeuGAG	59	0.291	Saccharomyces_cerevisiae_chrVII_trna11-LeuGAG	59	0.139
Saccharomyces_cerevisiae_chrV_trna15-HisGTG	57	0.119	Saccharomyces_cerevisiae_chrV_trna15-HisGTG	57	0.129
Saccharomyces_cerevisiae_chrV_trna15-HisGTG	58	0.129	Saccharomyces_cerevisiae_chrV_trna15-HisGTG	58	0.151
Saccharomyces_cerevisiae_chrV_trna15-HisGTG	59	0.15	Saccharomyces_cerevisiae_chrV_trna15-HisGTG	59	0.163
Saccharomyces_cerevisiae_chrII_trna5-ThrAGT	57	0.601	Saccharomyces_cerevisiae_chrII_trna5-ThrAGT	57	0.206
Saccharomyces_cerevisiae_chrII_trna5-ThrAGT	58	0.567	Saccharomyces_cerevisiae_chrII_trna5-ThrAGT	58	0.175
Saccharomyces_cerevisiae_chrII_trna5-ThrAGT	59	0.462	Saccharomyces_cerevisiae_chrII_trna5-ThrAGT	59	0.21
Saccharomyces_cerevisiae_chrXI_trna16-ThrCGT	57	0.487	Saccharomyces_cerevisiae_chrXI_trna16-ThrCGT	57	0.24
Saccharomyces_cerevisiae_chrXI_trna16-ThrCGT	58	0.464	Saccharomyces_cerevisiae_chrXI_trna16-ThrCGT	58	0.231
Saccharomyces_cerevisiae_chrXI_trna16-ThrCGT	59	0.607	Saccharomyces_cerevisiae_chrXI_trna16-ThrCGT	59	0.214
Saccharomyces_cerevisiae_chrXV_trna16-GlyCCC	57	0.113	Saccharomyces_cerevisiae_chrXV_trna16-GlyCCC	57	0.12
Saccharomyces_cerevisiae_chrXV_trna16-GlyCCC	58	0.129	Saccharomyces_cerevisiae_chrXV_trna16-GlyCCC	58	0.149
Saccharomyces_cerevisiae_chrXV_trna16-GlyCCC	59	0.281	Saccharomyces_cerevisiae_chrXV_trna16-GlyCCC	59	0.179
Saccharomyces_cerevisiae_chrIII_trna4-SerCGA	57	0.569	Saccharomyces_cerevisiae_chrIII_trna4-SerCGA	57	0.162
Saccharomyces_cerevisiae_chrIII_trna4-SerCGA	58	0.283	Saccharomyces_cerevisiae_chrIII_trna4-SerCGA	58	0.159
Saccharomyces_cerevisiae_chrIII_trna4-SerCGA	59	0.196	Saccharomyces_cerevisiae_chrIII_trna4-SerCGA	59	0.165

## Sheet: Table S12
Table S12	Average modification abudance and standard deviation from 3 replicates											t-test p-values comparing modification abundances to wild-type						Percentage change of modification from wild-type
Nucleoside	average_WT	stdev_WT	average_trm6Δ	stdev_trm6Δ	average_trm2Δ	stdev_trm2Δ	average_trm2Δpus4Δ	stdev_trm2Δpus4Δ	average_pus4Δ	stdev_pus4Δ		pvalue_trm6Δ	pvalue_trm2Δ	pvalue_trm2Δpus4Δ	pvalue_pus4Δ		Nucleoside	trm6Δ	trm2Δ	trm2Δpus4Δ	pus4Δ
Ψ	4.29237	0.0375861	3.69994	0.0446265	3.9428	0.102491	2.28995	0.0501866	2.90875	0.104935		0.0005	0.0328	<0.0001	<0.0001		Ψ	-13.8019	-8.14394	-46.6508	-32.2344
D	4.05447	0.0777621	3.04835	0.0880647	3.46735	0.0955162	2.64568	0.0255356	4.00885	0.104591		0.001	0.0089	<0.0001	0.54		D	-24.8152	-14.4808	-34.7466	-1.12512
m5U	1.34274	0.0376445	1.33798	0.0104074	0.0014997	0.00032728	0.000743176	0.000283905	0.932212	0.00962069		0.9088	<0.0001	<0.0001	<0.0001		m5U	-0.35478	-99.8883	-99.9447	-30.5739
m1G	1.01272	0.0212429	1.17108	0.025571	0.994892	0.0233585	1.09945	0.0155838	1.06049	0.0112631		0.0089	0.6026	0.0302	0.0426		m1G	15.6378	-1.75998	8.5645	4.71716
m5C	1.00638	0.00746703	1.18048	0.0186145	0.992431	0.029044	1.02247	0.0163353	1.05826	0.0244287		0.001	0.666	0.4209	0.033		m5C	17.2992	-1.38622	1.59892	5.15509
m2G	0.978079	0.034528	1.17795	0.0222054	0.957795	0.0353203	0.978264	0.0249467	0.965385	0.00549943		0.0082	0.7024	0.9968	0.38		m2G	20.4346	-2.07393	0.018838	-1.29791
m22G	0.808702	0.0168239	0.947262	0.0263941	0.782499	0.0358804	0.811558	0.0078068	0.795313	0.0270031		0.0115	0.5446	0.8851	0.45		m22G	17.1336	-3.24018	0.353186	-1.65567
m1A	0.423866	0.00563619	0.000662878	0.000108666	0.342516	0.0171793	0.143934	0.00435403	0.24082	0.00550823		<0.0001	0.0108	<0.0001	<0.0001		m1A	-99.8436	-19.1923	-66.0426	-43.1848
Gm	0.36128	0.00856009	0.610579	0.0110521	0.311577	0.00695931	0.363713	0.00579222	0.357787	0.00555813		<0.0001	0.0108	0.8255	0.53		Gm	69.0043	-13.7574	0.673379	-0.96689
Cm	0.354626	0.00422717	0.292948	0.00150857	0.370704	0.0083168	0.390432	0.00621969	0.366035	0.00720566		0.0002	0.1599	0.0089	0.06		Cm	-17.3925	4.53368	10.0969	3.21722
m6A	0.297952	0.00768438	0.000764659	0.000162892	0.29572	0.0120306	0.114384	0.0120811	0.169478	0.00165643		<0.0001	0.8833	0.0002	<0.0001		m6A	-99.7434	-0.74924	-61.6101	-43.1189
I	0.23944	0.00433916	0.178245	0.00676881	0.243626	0.0122206	0.237035	0.00872164	0.247718	0.00203538		0.0016	0.763	0.8171	0.12		I	-25.5574	1.74819	-1.00445	3.45739
t6A	0.204708	0.00545397	0.180205	0.00243447	0.221139	0.0050657	0.227904	0.00335796	0.213445	0.00266862		0.0148	0.0919	0.0223	0.02		t6A	-11.9694	8.02682	11.3317	4.2683
i6A	0.191379	0.0112236	0.131685	0.00784144	0.184815	0.0204678	0.196421	0.0116164	0.173891	0.00450112		0.0121	0.7925	0.7705	0.04		i6A	-31.1916	-3.42979	2.63438	-9.1377
m7G	0.121054	0.005853	0.102423	0.00654862	0.132098	0.011236	0.126442	0.0116272	0.115313	0.00601672		0.1012	0.4325	0.7	0.41		m7G	-15.3908	9.12348	4.45143	-4.74215
m3C	0.103044	0.00271979	0.0621825	0.00120156	0.0979546	0.00639645	0.0853371	0.00296313	0.105761	0.00236661		0.0002	0.5047	0.0117	0.25		m3C	-39.6542	-4.93863	-17.1834	2.63695
ac4C	0.101549	0.00993395	0.260277	0.0158207	0.0656362	0.018634	0.0911077	0.00244069	0.0440217	0.0181776		0.0011	0.1642	0.3651	0.09		ac4C	156.306	-35.3651	-10.2822	-56.6499
m1I	0.0689594	0.00476713	0.0467207	0.00246088	0.0739143	0.00361564	0.0785616	0.00284852	0.0733398	0.00103366		0.0143	0.4541	0.1588	0.05		m1I	-32.2489	7.1853	13.9245	6.35218
Um	0.0592414	0.00618102	0.0381505	0.00268067	0.0480127	0.00695741	0.0616308	0.00392023	0.0614202	0.00731603		0.0352	0.2941	0.7605	0.66		Um	-35.6017	-18.9542	4.03334	3.67786
mcm5U	0.0466529	0.00216039	0.0341717	0.00165655	0.0510854	0.00422517	0.0560368	0.0015137	0.0589111	0.0034385		0.0101	0.4032	0.0236	0.02		mcm5U	-26.7534	9.50107	20.1143	26.2753
Am	0.0409796	0.00148064	0.033871	0.000701428	0.0489103	0.00271543	0.0464302	0.000920657	0.0420943	0.00172414		0.0123	0.0624	0.0353	0.39		Am	-17.3466	19.353	13.3009	2.72012
mcm5s2U	0.0244537	0.00222374	0.0205094	0.00202299	0.0290813	0.00705267	0.0272618	0.00135932	0.0212981	0.00344373		0.2597	0.5654	0.3419	0.38		mcm5s2U	-16.1298	18.9242	11.4836	-12.9044
cm5U	0.00759326	0.000497328	0.00601927	0.000274303	0.00908609	0.00111369	0.0103679	0.00122417	0.0101768	0.000788916		0.0503	0.2881	0.1037	0.03		cm5U	-20.7288	19.66	36.5405	34.0244
m3U	0.00601315	0.000507254	0.00557073	0.000541577	0.0085833	0.000422912	0.00790147	0.000970341	0.00566183	0.000207164		0.5831	0.0177	0.1597	0.41		m3U	-7.35754	42.7421	31.4031	-5.84258
cmnm5U	0.00118321	0.0010295	0.000935692	0.00015078	0.000735146	0.000604778	0.000946385	9.76228e-05	0.000988798	8.8915e-05		0.8237	0.7265	0.8301	0.29		cmnm5U	-20.9193	-37.8686	-20.0156	-16.4311
m66A	0.000867809	3.05826e-05	0.000913689	6.6311e-05	0.00100982	5.884e-05	0.000875927	2.15433e-05	0.000735465	0.000101599		0.5639	0.0989	0.8388	0.13		m66A	5.28688	16.3641	0.93544	-15.2504
acp3U	0	0	0	0	0	0	0	0	0	0
cmo5U	0	0	0	0	0	0	0	0	0	0
f5C	0	0	0	0	0	0	0	0	0	0
hm5C	0	0	0	0	0	0	0	0	0	0
ho5U	0	0	0	0	0	0	0	0	0	0
Im	0	0	0	0	0	0	0	0	0	0
m1Y	0	0	0	0	0	0	0	0	0	0
m227G	0	0	0	0	0	0	0	0	0	0
m27G	0	0	0	0	0	0	0	0	0	0
m28A	0	0	0	0	0	0	0	0	0	0
m2A	0	0	0	0	0	0	0	0	0	0
m5Cm	0	0	0	0	0	0	0	0	0	0
m5s2U	0	0	0	0	0	0	0	0	0	0
m5Um	0	0	0	0	0	0	0	0	0	0
m6Am	0	0	0	0	0	0	0	0	0	0
m6U	0	0	0	0	0	0	0	0	0	0
mo5U	0	0	0	0	0	0	0	0	0	0
ms2t6A	0	0	0	0	0	0	0	0	0	0
s2C	0	0	0	0	0	0	0	0	0	0
s2U	0	0	0	0	0	0	0	0	0	0
s4U	0	0	0	0	0	0	0	0	0	0
