# Supplementary material for: Combining Nanopore direct RNA sequencing with genetics and mass spectrometry for analysis of T-loop base modifications across 42 yeast tRNA isoacceptors
Source: Nucleic Acids Res. 2024 Sep 28;52(19):12074–92. doi: 10.1093/nar/gkae796 (PMC11514469; doi:10.1093/nar/gkae796)
Supplement: gkae796_Supplemental_Files [file gkae796_supplemental_files.zip › Supplemental_Table_S3_Sequence_Level_Classification_Statistics.xlsx]

## Sheet: Isoacceptor Specific Mod Classi
			Conditions	tRNA	Number of Reads Tested	Match WT profile	Match IVT profile	Nanopore Prediction	LC-MS/MS Prediction	SVM Prediction Accuracy	F1 Score (−)	F1 Score (+)	TP	FP	FN	TN
Overall Median Accuracy		0.97	WT/IVT	AlaAGC	1222	585	637	yes mods	yes mods	0.96	0.96	0.96	602	9	35	576
Predict WT profile Median Accuracy		0.97	WT/IVT	AlaUGC	800	394	406	yes mods	yes mods	0.97	0.97	0.97	390	10	16	384
Predict IVT profile Median Accuracy		0.97	WT/IVT	ArgACG	454	220	234	yes mods	yes mods	0.98	0.98	0.98	226	1	8	219
Modomics Prediction			WT/IVT	ArgCCG	236	93	143	yes mods	yes mods	0.81	0.83	0.79	108	10	35	83
NA			WT/IVT	ArgCCU	216	96	120	yes mods	yes mods	0.85	0.86	0.84	98	10	22	86
NA			WT/IVT	ArgUCU	308	153	155	yes mods	yes mods	0.97	0.97	0.97	150	4	5	149
NA			WT/IVT	AsnGUU	266	133	133	yes mods	yes mods	0.97	0.97	0.97	129	4	4	129
			WT/IVT	AspGUC	2610	1279	1331	yes mods	yes mods	0.98	0.98	0.98	1295	10	36	1269
			WT/IVT	CysGCA	244	121	123	yes mods	yes mods	0.98	0.98	0.98	120	2	3	119
			WT/IVT	GlnCUG	260	131	129	yes mods	yes mods	0.99	0.99	0.99	128	2	1	129
			WT/IVT	GluUUC	730	345	385	yes mods	yes mods	0.96	0.97	0.96	362	3	23	342
			WT/IVT	GlnUUG	756	383	373	yes mods	yes mods	0.99	0.99	0.99	370	8	3	375
			WT/IVT	GluCUC	14	7	7	yes mods	yes mods	1	1	1	7	0	0	7
			WT/IVT	GlyCCC	356	160	196	yes mods	yes mods	0.9	0.9	0.89	169	9	27	151
			WT/IVT	GlyGCC	4702	2149	2553	yes mods	yes mods	0.92	0.93	0.92	2274	77	279	2072
			WT/IVT	GlyUCC	222	97	125	yes mods	yes mods	0.92	0.92	0.91	109	2	16	95
			WT/IVT	HisGUG	1406	682	724	yes mods	yes mods	0.95	0.95	0.94	675	28	49	654
			WT/IVT	IleAAU	732	365	367	yes mods	yes mods	0.98	0.98	0.98	361	5	6	360
			WT/IVT	IleUAU	36	19	17	yes mods	yes mods	0.97	0.97	0.97	17	1	0	18
			WT/IVT	iMetCAU	196	97	99	yes mods	yes mods	0.96	0.96	0.96	95	3	4	94
			WT/IVT	LeuCAA	3610	1703	1907	yes mods	yes mods	0.94	0.95	0.94	1755	50	152	1653
			WT/IVT	LeuGAG	18	9	9	yes mods	yes mods	1	1	1	9	0	0	9
			WT/IVT	LeuUAA	712	342	370	yes mods	yes mods	0.97	0.97	0.97	353	3	17	339
			WT/IVT	LeuUAG	284	142	142	yes mods	yes mods	1	1	1	142	0	0	142
			WT/IVT	LysCUU	1816	860	956	yes mods	yes mods	0.93	0.94	0.93	872	36	84	824
			WT/IVT	LysUUU	410	204	206	yes mods	yes mods	0.98	0.98	0.98	202	3	4	201
			WT/IVT	MetCAU	100	53	47	yes mods	yes mods	0.97	0.97	0.97	47	3	0	50
			WT/IVT	PheGAA	660	328	332	yes mods	yes mods	0.97	0.97	0.97	322	8	10	320
			WT/IVT	ProAGG	394	197	197	yes mods	yes mods	0.96	0.96	0.96	189	8	8	189
			WT/IVT	ProUGG	64	35	29	yes mods	yes mods	0.92	0.92	0.93	28	4	1	31
			WT/IVT	SerAGA	3876	1863	2013	yes mods	yes mods	0.96	0.96	0.95	1889	49	124	1814
			WT/IVT	SerCGA	52	26	26	yes mods	yes mods	0.96	0.96	0.96	25	1	1	25
			WT/IVT	SerGCU	352	182	170	yes mods	yes mods	0.98	0.98	0.98	169	7	1	175
			WT/IVT	SerUGA	52	26	26	yes mods	yes mods	1	1	1	26	0	0	26
			WT/IVT	ThrAGU	556	279	277	yes mods	yes mods	0.98	0.98	0.98	273	5	4	274
			WT/IVT	ThrCGU	38	18	20	yes mods	yes mods	0.87	0.87	0.86	17	2	3	16
			WT/IVT	ThrUGU	52	25	27	yes mods	yes mods	0.98	0.98	0.98	26	0	1	25
			WT/IVT	TrpCCA	226	111	115	yes mods	yes mods	0.99	0.99	0.99	113	0	2	111
			WT/IVT	TyrGUA	480	241	239	yes mods	yes mods	0.97	0.97	0.97	232	8	7	233
			WT/IVT	ValAAC	418	207	211	yes mods	yes mods	0.98	0.98	0.98	205	4	6	203
			WT/IVT	ValCAC	190	98	92	yes mods	yes mods	0.95	0.95	0.95	89	6	3	92
			WT/IVT	ValUAC	504	251	253	yes mods	yes mods	0.99	0.99	0.99	249	3	4	248
									Median	0.97	0.97	0.97

## Sheet: Isoacceptor Specific m5U Classi
			Conditions	tRNA	Number of Reads Tested	Match WT profile	Match trm2Δ profile	Nanopore Prediction	LC-MS/MS Prediction	SVM Prediction Accuracy	F1 Score (−)	F1 Score (+)	TP	FP	FN	TN
Overall Median Accuracy		0.58	WT/trm2Δ	AlaAGC	560	159	401	WT profile	yes m5U54	0.57	0.65	0.45	220	60	181	99
Predict WT profile Median Accuracy		0.58	WT/trm2Δ	AlaUGC	452	87	365	WT profile	yes m5U54	0.58	0.68	0.4	201	25	164	62
Predict trm2Δ profile Median Accuracy		0.58	WT/trm2Δ	ArgACG	248	134	114	WT profile	yes m5U54	0.58	0.56	0.6	67	57	47	77
Modomics Prediction			WT/trm2Δ	ArgCCG	84	32	52	WT profile	yes m5U54	0.71	0.74	0.68	35	7	17	25
unkown			WT/trm2Δ	ArgCCU	144	87	57	WT profile	yes m5U54	0.73	0.7	0.75	45	27	12	60
no m5U			WT/trm2Δ	ArgUCU	92	53	39	WT profile	yes m5U54	0.53	0.49	0.57	21	25	18	28
has m5U			WT/trm2Δ	AsnGUU	70	31	39	WT profile	yes m5U54	0.51	0.54	0.48	20	15	19	16
			WT/trm2Δ	AspGUC	1284	351	933	WT profile	yes m5U54	0.54	0.63	0.41	493	149	440	202
			WT/trm2Δ	CysGCA	66	38	28	WT profile	yes m5U54	0.71	0.69	0.73	21	12	7	26
			WT/trm2Δ	GlnCUG	160	81	79	WT profile	yes m5U54	0.49	0.49	0.5	39	41	40	40
			WT/trm2Δ	GluUUC	222	47	175	WT profile	yes m5U54	0.5	0.62	0.3	88	23	87	24
			WT/trm2Δ	GlnUUG	278	116	162	WT profile	yes m5U54	0.57	0.6	0.53	91	48	71	68
			WT/trm2Δ	GluCUC	36	14	22	WT profile	yes m5U54	0.5	0.55	0.44	11	7	11	7
			WT/trm2Δ	GlyCCC	168	42	126	WT profile	yes m5U54	0.64	0.71	0.52	75	9	51	33
			WT/trm2Δ	GlyGCC	2836	1133	1703	WT profile	yes m5U54	0.62	0.66	0.58	1026	392	677	741
			WT/trm2Δ	GlyUCC	130	38	92	WT profile	yes m5U54	0.62	0.96	0.52	54	11	38	27
			WT/trm2Δ	HisGUG	366	242	124	WT profile	yes m5U54	0.6	0.53	0.66	81	102	43	140
			WT/trm2Δ	IleAAU	302	179	123	WT profile	yes m5U54	0.72	0.69	0.74	94	57	29	122
			WT/trm2Δ	IleUAU	12	5	7	WT profile	yes m5U54	0.42	0.46	0.36	3	3	4	2
			WT/trm2Δ	iMetCAU	74	44	30	trm2Δ profile	no m5U54	0.58	0.54	0.62	18	19	12	25
			WT/trm2Δ	LeuCAA	382	74	308	WT profile	yes m5U54	0.6	0.7	0.43	174	17	134	57
			WT/trm2Δ	LeuGAG	8	6	2	WT profile	yes m5U54	0.5	0.33	0.6	1	3	1	3
			WT/trm2Δ	LeuUAA	50	10	40	WT profile	yes m5U54	0.58	0.68	0.4	22	3	18	7
			WT/trm2Δ	LeuUAG	20	12	8	WT profile	yes m5U54	0.6	0.56	0.64	5	5	3	7
			WT/trm2Δ	LysCUU	1320	341	979	WT profile	yes m5U54	0.6	0.68	0.47	556	104	423	237
			WT/trm2Δ	LysUUU	324	186	138	WT profile	yes m5U54	0.67	0.65	0.7	97	65	41	121
			WT/trm2Δ	MetCAU	34	18	16	WT profile	yes m5U54	0.56	0.55	0.57	9	8	7	10
			WT/trm2Δ	PheGAA	352	207	145	WT profile	yes m5U54	0.64	0.61	0.67	98	78	47	129
			WT/trm2Δ	ProAGG	182	22	160	WT profile	yes m5U54	0.54	0.67	0.27	84	7	76	15
			WT/trm2Δ	ProUGG	46	19	27	WT profile	yes m5U54	0.61	0.64	0.57	16	7	11	12
			WT/trm2Δ	SerAGA	1370	1172	198	WT profile	yes m5U54	0.57	0.34	0.68	149	536	49	636
			WT/trm2Δ	SerCGA	16	6	10	WT profile	yes m5U54	0.5	0.56	0.43	5	3	5	3
			WT/trm2Δ	SerGCU	28	11	17	WT profile	yes m5U54	0.54	0.58	0.48	9	5	8	6
			WT/trm2Δ	SerUGA	14	2	12	WT profile	yes m5U54	0.5	0.63	0.22	6	1	6	1
			WT/trm2Δ	ThrAGU	212	114	98	WT profile	yes m5U54	0.61	0.6	0.63	61	45	37	69
			WT/trm2Δ	ThrCGU	38	24	14	WT profile	yes m5U54	0.61	0.55	0.65	9	10	5	14
			WT/trm2Δ	ThrUGU	44	12	32	WT profile	yes m5U54	0.59	0.67	0.47	18	4	14	8
			WT/trm2Δ	TrpCCA	94	52	42	WT profile	yes m5U54	0.59	0.56	0.61	25	22	17	30
			WT/trm2Δ	TyrGUA	188	85	103	WT profile	yes m5U54	0.58	0.6	0.56	59	35	44	50
			WT/trm2Δ	ValAAC	160	49	111	WT profile	yes m5U54	0.61	0.67	0.51	64	16	47	33
			WT/trm2Δ	ValCAC	74	16	58	WT profile	yes m5U54	0.5	0.61	0.3	29	8	29	8
			WT/trm2Δ	ValUAC	216	82	134	WT profile	yes m5U54	0.6	0.64	0.55	78	30	56	52
									Median	0.58	0.615	0.54

## Sheet: Isoacceptor Specific Ψ55 Classi
Summary			Conditions	tRNA	Number of Reads Tested	Match WT profile	Match pus4Δ profile	Nanopore Prediction	LC-MS/MS Prediction	SVM Prediction Accuracy	F1 Score (−)	F1 Score (+)	TP	FP	FN	TN
Overall Median Accuracy		0.92	WT/pus4Δ	AlaAGC	866	416	450	WT profile	yes Ψ55	0.95	0.95	0.94	418	15	32	401
Predict WT profile Median Accuracy		0.92	WT/pus4Δ	AlaUGC	800	402	398	WT profile	yes Ψ55	0.95	0.95	0.95	379	21	19	381
Predict pus4Δ profile Median Accuracy		0.5	WT/pus4Δ	ArgACG	428	244	184	WT profile	yes Ψ55	0.84	0.83	0.85	165	49	19	195
Modomics Prediction			WT/pus4Δ	ArgCCG	124	48	76	WT profile	yes Ψ55	0.82	0.84	0.8	58	4	18	44
unkown			WT/pus4Δ	ArgCCU	180	78	102	WT profile	yes Ψ55	0.86	0.86	0.85	83	7	19	71
no P55			WT/pus4Δ	ArgUCU	308	154	154	WT profile	yes Ψ55	0.88	0.88	0.88	136	18	18	136
has P55			WT/pus4Δ	AsnGUU	266	140	126	WT profile	yes Ψ55	0.92	0.92	0.92	119	14	7	126
			WT/pus4Δ	AspGUC	2144	1096	1048	WT profile	yes Ψ55	0.95	0.95	0.95	1011	61	37	1035
			WT/pus4Δ	CysGCA	224	130	114	WT profile	yes Ψ55	0.92	0.92	0.92	108	14	6	116
			WT/pus4Δ	GlnCUG	250	148	102	WT profile	yes Ψ55	0.8	0.78	0.82	89	36	13	112
			WT/pus4Δ	GluUUC	730	341	389	WT profile	yes Ψ55	0.96	0.96	0.96	362	3	27	338
			WT/pus4Δ	GlnUUG	624	362	262	WT profile	yes Ψ55	0.86	0.85	0.87	244	68	18	294
			WT/pus4Δ	GluCUC	114	56	58	WT profile	yes Ψ55	0.97	0.97	0.97	56	1	2	55
			WT/pus4Δ	GlyCCC	250	101	149	WT profile	yes Ψ55	0.86	0.87	0.84	119	6	30	95
			WT/pus4Δ	GlyGCC	3602	1615	1987	WT profile	yes Ψ55	0.9	0.9	0.89	1709	92	278	1523
			WT/pus4Δ	GlyUCC	222	88	134	WT profile	yes Ψ55	0.9	0.91	0.88	111	0	23	88
			WT/pus4Δ	HisGUG	576	281	295	WT profile	yes Ψ55	0.96	0.96	0.96	280	8	15	273
			WT/pus4Δ	IleAAU	732	393	339	WT profile	yes Ψ55	0.93	0.93	0.94	328	38	11	355
			WT/pus4Δ	IleUAU	36	21	15	WT profile	yes Ψ55	0.69	0.67	0.72	11	7	4	14
			WT/pus4Δ	iMetCAU	50	16	34	pus4Δ profile	no Ψ55	0.5	0.58	0.39	17	8	17	8
			WT/pus4Δ	LeuCAA	1648	758	890	WT profile	yes Ψ55	0.93	0.94	0.93	803	21	87	737
			WT/pus4Δ	LeuGAG	18	10	8	WT profile	yes Ψ55	0.94	0.94	0.95	8	1	0	9
			WT/pus4Δ	LeuUAA	712	347	365	WT profile	yes Ψ55	0.94	0.94	0.94	339	17	26	330
			WT/pus4Δ	LeuUAG	284	160	124	WT profile	yes Ψ55	0.93	0.92	0.93	123	19	1	141
			WT/pus4Δ	LysCUU	1558	778	780	WT profile	yes Ψ55	0.89	0.89	0.89	697	82	83	696
			WT/pus4Δ	LysUUU	410	220	190	WT profile	yes Ψ55	0.92	0.92	0.92	181	24	9	196
			WT/pus4Δ	MetCAU	100	57	43	WT profile	yes Ψ55	0.79	0.77	0.8	36	14	7	43
			WT/pus4Δ	PheGAA	660	341	319	WT profile	yes Ψ55	0.93	0.93	0.93	302	28	17	313
			WT/pus4Δ	ProAGG	84	37	47	WT profile	yes Ψ55	0.87	0.88	0.86	39	3	8	34
			WT/pus4Δ	ProUGG	64	33	31	WT profile	yes Ψ55	0.89	0.89	0.89	28	4	3	29
			WT/pus4Δ	SerAGA	4602	2222	2380	WT profile	yes Ψ55	0.95	0.95	0.95	2217	84	163	2138
			WT/pus4Δ	SerCGA	52	22	30	WT profile	yes Ψ55	0.92	0.93	0.92	26	0	4	22
			WT/pus4Δ	SerGCU	340	171	169	WT profile	yes Ψ55	0.93	0.93	0.93	157	13	12	158
			WT/pus4Δ	SerUGA	52	28	24	WT profile	yes Ψ55	0.96	0.96	0.96	24	2	0	26
			WT/pus4Δ	ThrAGU	556	318	238	WT profile	yes Ψ55	0.88	0.87	0.89	225	53	13	265
			WT/pus4Δ	ThrCGU	38	19	19	WT profile	yes Ψ55	0.89	0.89	0.89	17	2	2	17
			WT/pus4Δ	ThrUGU	52	25	27	WT profile	yes Ψ55	0.9	0.91	0.9	24	2	3	23
			WT/pus4Δ	TrpCCA	226	122	104	WT profile	yes Ψ55	0.91	0.9	0.91	98	15	6	107
			WT/pus4Δ	TyrGUA	480	263	217	WT profile	yes Ψ55	0.91	0.91	0.91	207	33	10	230
			WT/pus4Δ	ValAAC	418	212	206	WT profile	yes Ψ55	0.92	0.92	0.92	190	19	16	193
			WT/pus4Δ	ValCAC	190	97	93	WT profile	yes Ψ55	0.95	0.95	0.95	89	6	4	91
			WT/pus4Δ	ValUAC	434	264	170	WT profile	yes Ψ55	0.83	0.81	0.84	156	61	14	203
									Median	0.915	0.915	0.915

## Sheet: Isoacceptor Specific m1A Classi
Summary		Conditions	tRNA	Number of Reads Tested	Match WT profile	Match trm6Δ profile	Nanopore Prediction	LC-MS/MS Prediction	SVM Prediction Accuracy	F1 Score (−)	F1 Score (+)	TP	FP	FN	TN
Overall Median Accuracy	0.82	WT/trm6Δ	AlaAGC	146	31	115	trm6Δ profile	no m1A	0.47	0.59	0.25	55	18	60	13
Predict WT profile Median Accuracy	0.92	WT/trm6Δ	AlaUGC	94	28	66	trm6Δ profile	unknown	0.52	0.6	0.4	34	13	32	15
Predict trm6Δ profile Median Accuracy	0.54	WT/trm6Δ	ArgACG	170	83	87	WT profile	has m1A	0.91	0.91	0.9	78	7	9	76
Modomics Prediction		WT/trm6Δ	ArgCCG	44	36	8	trm6Δ profile	unknown	0.59	0.4	0.69	6	16	2	20
unkown		WT/trm6Δ	ArgCCU	32	10	22	trm6Δ profile	unknown	0.56	0.63	0.46	12	4	10	6
no m1A		WT/trm6Δ	ArgUCU	64	34	30	WT profile	has m1A	0.94	0.94	0.94	29	3	1	31
has m1A		WT/trm6Δ	AsnGUU	94	28	66	WT profile	has m1A	0.78	0.81	0.72	46	1	20	27
		WT/trm6Δ	AspGUC	230	29	201	trm6Δ profile	no m1A	0.48	0.62	0.17	98	17	103	12
		WT/trm6Δ	CysGCA	72	30	42	WT profile	unknown	0.92	0.92	0.91	36	0	6	30
		WT/trm6Δ	GlnCUG	94	45	49	WT profile	unknown	0.96	0.96	0.96	46	1	3	44
		WT/trm6Δ	GluUUC	40	34	6	trm6Δ profile	no m1A	0.5	0.23	0.63	3	17	3	17
		WT/trm6Δ	GlnUUG	170	86	84	WT profile	unknown	0.92	0.92	0.92	78	7	6	79
		WT/trm6Δ	GluCUC	10	7	3	trm6Δ profile	unknown	0.4	0.25	0.5	1	4	2	3
		WT/trm6Δ	GlyCCC	28	11	17	trm6Δ profile	unknown	0.54	0.58	0.48	9	5	8	6
		WT/trm6Δ	GlyGCC	994	393	601	trm6Δ profile	unknown	0.54	0.58	0.49	320	177	281	216
		WT/trm6Δ	GlyUCC	18	5	13	trm6Δ profile	unknown	0.56	0.64	0.43	7	2	6	3
		WT/trm6Δ	HisGUG	82	56	26	trm6Δ profile	no m1A	0.52	0.42	0.6	14	27	12	29
		WT/trm6Δ	IleAAU	212	98	114	WT profile	has m1A	0.92	0.92	0.91	101	5	13	93
		WT/trm6Δ	IleUAU	36	15	21	WT profile	has m1A	0.86	0.87	0.85	17	1	4	14
		WT/trm6Δ	iMetCAU	94	46	48	WT profile	has m1A	0.95	0.95	0.95	45	2	3	44
		WT/trm6Δ	LeuCAA	3610	866	2744	trm6Δ profile	no m1A	0.51	0.62	0.34	1399	406	1345	460
		WT/trm6Δ	LeuGAG	14	6	8	WT profile	has m1A	0.93	0.93	0.92	7	0	1	6
		WT/trm6Δ	LeuUAA	68	10	58	trm6Δ profile	unknown	0.59	0.7	0.36	32	2	26	8
		WT/trm6Δ	LeuUAG	160	72	88	WT profile	has m1A	0.89	0.89	0.88	75	5	13	67
		WT/trm6Δ	LysCUU	536	121	415	trm6Δ profile	unknown	0.56	0.66	0.4	224	44	191	77
		WT/trm6Δ	LysUUU	410	175	235	WT profile	unknown	0.9	0.9	0.89	199	6	36	169
		WT/trm6Δ	MetCAU	32	18	14	WT profile	unknown	0.94	0.93	0.94	14	2	0	16
		WT/trm6Δ	PheGAA	182	82	100	WT profile	has m1A	0.94	0.94	0.94	90	1	10	81
		WT/trm6Δ	ProAGG	106	15	91	trm6Δ profile	unknown	0.55	0.67	0.29	48	5	43	10
		WT/trm6Δ	ProUGG	64	28	36	WT profile	has m1A	0.91	0.91	0.9	31	1	5	27
		WT/trm6Δ	SerAGA	386	330	56	trm6Δ profile	no m1A	0.55	0.31	0.67	38	155	18	175
		WT/trm6Δ	SerCGA	6	1	5	WT profile	unknown	0.67	0.75	0.5	3	0	2	1
		WT/trm6Δ	SerGCU	56	27	29	WT profile	has m1A	0.95	0.95	0.95	27	1	2	26
		WT/trm6Δ	SerUGA	6	0	6	trm6Δ profile	unknown	0.5	0.67	0	3	0	3	0
		WT/trm6Δ	ThrAGU	252	121	131	WT profile	has m1A	0.92	0.92	0.91	118	8	13	113
		WT/trm6Δ	ThrCGU	16	6	10	WT profile	has m1A	0.88	0.89	0.86	8	0	2	6
		WT/trm6Δ	ThrUGU	20	9	11	WT profile	unknown	0.95	0.95	0.95	10	0	1	9
		WT/trm6Δ	TrpCCA	76	38	38	WT profile	has m1A	0.92	0.92	0.92	35	3	3	35
		WT/trm6Δ	TyrGUA	120	29	91	WT profile	unknown	0.68	0.74	0.56	56	4	35	25
		WT/trm6Δ	ValAAC	118	50	68	WT profile	has m1A	0.87	0.88	0.86	56	3	12	47
		WT/trm6Δ	ValCAC	32	8	24	trm6Δ profile	has m1A	0.69	0.75	0.58	15	1	9	7
		WT/trm6Δ	ValUAC	98	48	50	WT profile	unknown	0.99	0.99	0.99	49	0	1	48
								Median	0.82	0.84	0.785

## Sheet: Global Mod Classification
			Conditions	tRNA	Number of Reads Tested	Match WT profile	Match IVT profile	Nanopore Prediction	LC-MS/MS Prediction	SVM Prediction Accuracy	F1 Score (−)	F1 Score (+)	TP	FP	FN	TN
Overall Median Accuracy		0.97	WT/IVT	AlaAGC	1222	587	635	yes mods	yes mods	0.96	0.96	0.95	596	15	39	572
Predict WT profile Median Accuracy		0.97	WT/IVT	AlaUGC	800	399	401	yes mods	yes mods	0.96	0.96	0.96	386	14	15	385
Predict IVT profile Median Accuracy		0.97	WT/IVT	ArgACG	454	235	219	yes mods	yes mods	0.95	0.95	0.95	212	15	7	220
Modomics Prediction			WT/IVT	ArgCCG	236	68	168	yes mods	yes mods	0.76	0.8	0.7	115	3	53	65
NA			WT/IVT	ArgCCU	216	80	136	yes mods	yes mods	0.84	0.86	0.82	105	3	31	77
NA			WT/IVT	ArgUCU	308	155	153	yes mods	yes mods	0.97	0.97	0.97	149	5	4	150
NA			WT/IVT	AsnGUU	266	134	132	yes mods	yes mods	0.94	0.94	0.94	124	9	8	125
			WT/IVT	AspGUC	2610	1332	1278	yes mods	yes mods	0.97	0.97	0.97	1250	55	28	1277
			WT/IVT	CysGCA	244	120	124	yes mods	yes mods	0.98	0.98	0.98	120	2	4	118
			WT/IVT	GlnCUG	260	126	134	yes mods	yes mods	0.98	0.98	0.98	129	1	5	125
			WT/IVT	GluUUC	730	353	377	yes mods	yes mods	0.96	0.96	0.96	356	9	21	344
			WT/IVT	GlnUUG	756	375	381	yes mods	yes mods	0.97	0.97	0.97	369	9	12	366
			WT/IVT	GluCUC	14	7	7	yes mods	yes mods	1	1	1	7	0	0	7
			WT/IVT	GlyCCC	356	148	208	yes mods	yes mods	0.88	0.89	0.87	172	6	36	142
			WT/IVT	GlyGCC	4702	1979	2723	yes mods	yes mods	0.9	0.91	0.89	2300	51	423	1928
			WT/IVT	GlyUCC	222	91	131	yes mods	yes mods	0.9	0.91	0.89	110	1	21	90
			WT/IVT	HisGUG	1406	664	742	yes mods	yes mods	0.94	0.94	0.94	679	24	63	640
			WT/IVT	IleAAU	732	365	367	yes mods	yes mods	0.97	0.97	0.97	356	10	11	355
			WT/IVT	IleUAU	36	19	17	yes mods	yes mods	0.97	0.97	0.97	17	1	0	18
			WT/IVT	iMetCAU	196	92	104	yes mods	yes mods	0.94	0.94	0.94	95	3	9	89
			WT/IVT	LeuCAA	3610	1647	1963	yes mods	yes mods	0.93	0.93	0.93	1760	45	203	1602
			WT/IVT	LeuGAG	18	8	10	yes mods	yes mods	0.94	0.95	0.94	9	0	1	8
			WT/IVT	LeuUAA	712	342	370	yes mods	yes mods	0.97	0.97	0.97	353	3	17	339
			WT/IVT	LeuUAG	284	141	143	yes mods	yes mods	0.99	0.99	0.99	141	1	2	140
			WT/IVT	LysCUU	1816	879	937	yes mods	yes mods	0.92	0.93	0.92	854	54	83	825
			WT/IVT	LysUUU	410	209	201	yes mods	yes mods	0.97	0.97	0.97	197	8	4	201
			WT/IVT	MetCAU	100	50	50	yes mods	yes mods	0.96	0.96	0.96	48	2	2	48
			WT/IVT	PheGAA	660	333	327	yes mods	yes mods	0.97	0.97	0.97	320	10	7	323
			WT/IVT	ProAGG	394	187	207	yes mods	yes mods	0.96	0.96	0.96	194	3	13	184
			WT/IVT	ProUGG	64	33	31	yes mods	yes mods	0.92	0.92	0.92	29	3	2	30
			WT/IVT	SerAGA	3876	1850	2026	yes mods	yes mods	0.95	0.95	0.95	1883	55	143	1795
			WT/IVT	SerCGA	52	26	26	yes mods	yes mods	1	1	1	26	0	0	26
			WT/IVT	SerGCU	352	174	178	yes mods	yes mods	0.96	0.96	0.96	170	6	8	168
			WT/IVT	SerUGA	52	26	26	yes mods	yes mods	1	1	1	26	0	0	26
			WT/IVT	ThrAGU	556	283	273	yes mods	yes mods	0.97	0.97	0.97	267	11	6	272
			WT/IVT	ThrCGU	38	18	20	yes mods	yes mods	0.97	0.97	0.97	19	0	1	18
			WT/IVT	ThrUGU	52	25	27	yes mods	yes mods	0.98	0.98	0.98	26	0	1	25
			WT/IVT	TrpCCA	226	112	114	yes mods	yes mods	0.99	0.99	0.99	112	1	2	111
			WT/IVT	TyrGUA	480	224	236	yes mods	yes mods	0.97	0.97	0.97	230	10	6	234
			WT/IVT	ValAAC	418	207	211	yes mods	yes mods	0.98	0.98	0.98	205	4	6	203
			WT/IVT	ValCAC	190	96	94	yes mods	yes mods	0.96	0.96	0.96	91	4	3	92
			WT/IVT	ValUAC	504	247	257	yes mods	yes mods	0.98	0.98	0.98	250	2	7	245
									Median	0.965	0.965	0.965

## Sheet: Global m5U Classification
Summary			Conditions	tRNA	Number of WT Reads Tested	Match m5U profile	Match no m5U profile	Nanopore Prediction	LC-MS/MS Prediction	SVM Prediction Accuracy	F1 Score (−)	F1 Score (+)	TP	FP	FN	TN
Overall Median Accuracy		0.58	WT/trm2Δ	AlaAGC	560	73	487	None	yes m5U54	0.58	0.69	0.33	266	14	221	59
Predict m5U profile Median Accuracy		0.58	WT/trm2Δ	AlaUGC	452	54	398	None	yes m5U54	0.58	0.7	0.32	217	9	181	45
Predict no m5U profile Median Accuracy		0.7	WT/trm2Δ	ArgACG	248	138	110	None	yes m5U54	0.56	0.54	0.59	63	61	47	77
Modomics Prediction			WT/trm2Δ	ArgCCG	84	40	44	None	yes m5U54	0.71	0.72	0.71	31	11	13	29
unkown			WT/trm2Δ	ArgCCU	144	79	65	None	yes m5U54	0.7	0.69	0.71	47	25	18	54
no m5U			WT/trm2Δ	ArgUCU	92	72	20	None	yes m5U54	0.5	0.3	0.61	10	36	10	36
has m5U			WT/trm2Δ	AsnGUU	70	55	15	None	yes m5U54	0.46	0.24	0.58	6	29	9	26
			WT/trm2Δ	AspGUC	1284	111	1173	None	yes m5U54	0.52	0.66	0.19	601	41	572	70
			WT/trm2Δ	CysGCA	66	16	50	None	yes m5U54	0.44	0.55	0.24	23	10	27	6
			WT/trm2Δ	GlnCUG	160	78	82	None	yes m5U54	0.51	0.52	0.51	42	38	40	40
			WT/trm2Δ	GluUUC	222	190	32	None	yes m5U54	0.55	0.29	0.66	21	90	11	100
			WT/trm2Δ	GlnUUG	278	130	148	None	yes m5U54	0.54	0.56	0.53	80	59	68	71
			WT/trm2Δ	GluCUC	36	29	7	None	yes m5U54	0.58	0.4	0.68	5	13	2	16
			WT/trm2Δ	GlyCCC	168	32	136	None	yes m5U54	0.64	0.73	0.48	80	4	56	28
			WT/trm2Δ	GlyGCC	2836	483	2353	None	yes m5U54	0.6	0.7	0.4	1313	105	1040	378
			WT/trm2Δ	GlyUCC	130	17	113	None	yes m5U54	0.57	0.69	0.32	61	4	52	13
			WT/trm2Δ	HisGUG	366	43	323	None	yes m5U54	0.56	0.68	0.29	173	10	150	33
			WT/trm2Δ	IleAAU	302	78	224	None	yes m5U54	0.59	0.67	0.46	126	25	98	53
			WT/trm2Δ	IleUAU	12	8	4	None	yes m5U54	0.5	0.4	0.57	2	4	2	4
			WT/trm2Δ	iMetCAU	74	22	52	None	no m5U54	0.7	0.83	0	52	22	0	0
			WT/trm2Δ	LeuCAA	382	63	319	None	yes m5U54	0.61	0.71	0.42	181	10	138	53
			WT/trm2Δ	LeuGAG	8	6	2	None	yes m5U54	0.75	0.67	0.8	2	2	0	4
			WT/trm2Δ	LeuUAA	50	4	46	None	yes m5U54	0.54	0.68	0.21	24	1	22	3
			WT/trm2Δ	LeuUAG	20	7	13	None	yes m5U54	0.75	0.78	0.71	9	1	4	6
			WT/trm2Δ	LysCUU	1320	1016	304	None	yes m5U54	0.52	0.35	0.63	168	492	136	524
			WT/trm2Δ	LysUUU	324	154	170	None	yes m5U54	0.45	0.46	0.44	77	85	93	69
			WT/trm2Δ	MetCAU	34	12	22	None	yes m5U54	0.56	0.62	0.48	12	5	10	7
			WT/trm2Δ	PheGAA	352	115	237	None	yes m5U54	0.59	0.65	0.5	134	42	103	73
			WT/trm2Δ	ProAGG	182	158	24	None	yes m5U54	0.58	0.33	0.69	19	72	5	86
			WT/trm2Δ	ProUGG	46	20	26	None	yes m5U54	0.63	0.65	0.6	16	7	10	13
			WT/trm2Δ	SerAGA	1370	1196	174	None	yes m5U54	0.56	0.3	0.68	128	557	46	639
			WT/trm2Δ	SerCGA	16	6	10	None	yes m5U54	0.5	0.56	0.43	5	3	5	3
			WT/trm2Δ	SerCGU	28	7	21	None	yes m5U54	0.61	0.69	0.48	12	2	9	5
			WT/trm2Δ	SerUGA	14	1	13	None	yes m5U54	0.57	0.7	0.25	7	0	6	1
			WT/trm2Δ	ThrAGU	212	59	153	None	yes m5U54	0.58	0.66	0.46	85	21	68	38
			WT/trm2Δ	ThrCGU	38	16	22	None	yes m5U54	0.61	0.63	0.57	13	6	9	10
			WT/trm2Δ	ThrUGU	44	19	25	None	yes m5U54	0.7	0.72	0.68	17	5	8	14
			WT/trm2Δ	TrpCCA	94	51	43	None	yes m5U54	0.49	0.47	0.51	21	26	22	25
			WT/trm2Δ	TyrGUA	188	150	38	None	yes m5U54	0.6	0.42	0.69	28	66	10	84
			WT/trm2Δ	ValAAC	160	51	109	None	yes m5U54	0.59	0.66	0.5	62	18	47	33
			WT/trm2Δ	ValCAC	74	10	64	None	yes m5U54	0.58	0.69	0.34	35	2	29	8
			WT/trm2Δ	ValUAC	216	77	139	None	yes m5U54	0.58	0.63	0.51	78	30	61	47
									Median	0.58	0.655	0.505

## Sheet: Global Ψ55 Classification
Summary			Conditions	tRNA	Number of WT Reads Tested	Match Ψ55 profile	Match no Ψ55 profile	Nanopore Prediction	LC-MS/MS Prediction	SVM Prediction Accuracy	F1 Score (−)	F1 Score (+)	TP	FP	FN	TN
Overall Median Accuracy		0.91	WT/pus4Δ	AlaAGC	866	406	460	yes Ψ55	yes Ψ55	0.94	0.94	0.94	421	12	39	394
Predict P55 profile Median Accuracy		0.91	WT/pus4Δ	AlaUGC	800	390	410	yes Ψ55	yes Ψ55	0.95	0.95	0.95	386	14	24	376
Predict no P55 profile Median Accuracy		0.86	WT/pus4Δ	ArgACG	428	255	173	yes Ψ55	yes Ψ55	0.83	0.81	0.84	157	57	16	198
Modomics Prediction			WT/pus4Δ	ArgCCG	124	39	85	yes Ψ55	yes Ψ55	0.8	0.83	0.75	61	1	24	38
unkown			WT/pus4Δ	ArgCCU	180	68	112	yes Ψ55	yes Ψ55	0.81	0.83	0.78	84	6	28	62
no Ψ55			WT/pus4Δ	ArgUCU	308	166	142	yes Ψ55	yes Ψ55	0.89	0.89	0.89	131	23	11	143
has Ψ55			WT/pus4Δ	AsnGUU	266	132	134	yes Ψ55	yes Ψ55	0.91	0.91	0.91	121	12	13	120
			WT/pus4Δ	AspGUC	2144	1101	1043	yes Ψ55	yes Ψ55	0.95	0.95	0.95	1006	66	37	1035
			WT/pus4Δ	CysGCA	244	119	125	yes Ψ55	yes Ψ55	0.89	0.89	0.89	110	12	15	107
			WT/pus4Δ	GlnCUG	250	144	106	yes Ψ55	yes Ψ55	0.84	0.82	0.85	95	30	11	114
			WT/pus4Δ	GluUUC	730	342	388	yes Ψ55	yes Ψ55	0.96	0.96	0.96	361	4	27	338
			WT/pus4Δ	GlnUUG	624	369	255	yes Ψ55	yes Ψ55	0.84	0.83	0.86	235	77	20	292
			WT/pus4Δ	GluCUC	114	56	58	yes Ψ55	yes Ψ55	0.97	0.97	0.97	56	1	2	55
			WT/pus4Δ	GlyCCC	250	94	156	yes Ψ55	yes Ψ55	0.84	0.86	0.82	121	4	35	90
			WT/pus4Δ	GlyGCC	3602	1485	2117	yes Ψ55	yes Ψ55	0.88	0.89	0.87	1746	55	371	1430
			WT/pus4Δ	GlyUCC	222	87	135	yes Ψ55	yes Ψ55	0.89	0.9	0.88	111	0	24	87
			WT/pus4Δ	HisGUG	576	268	308	yes Ψ55	yes Ψ55	0.96	0.96	0.96	286	2	22	266
			WT/pus4Δ	IleAAU	732	365	367	yes Ψ55	yes Ψ55	0.92	0.92	0.92	337	29	30	336
			WT/pus4Δ	IleUAU	36	24	12	yes Ψ55	yes Ψ55	0.67	0.6	0.71	9	9	3	15
			WT/pus4Δ	iMetCAU	50	7	43	no Ψ55	no Ψ55	0.86	0.92	0	43	7	0	0
			WT/pus4Δ	LeuCAA	1648	744	904	yes Ψ55	yes Ψ55	0.93	0.94	0.93	808	16	96	728
			WT/pus4Δ	LeuGAG	18	8	10	yes Ψ55	yes Ψ55	0.94	0.95	0.94	9	0	1	8
			WT/pus4Δ	LeuUAA	712	344	368	yes Ψ55	yes Ψ55	0.94	0.94	0.93	339	17	29	327
			WT/pus4Δ	LeuUAG	284	143	141	yes Ψ55	yes Ψ55	0.95	0.95	0.95	134	8	7	135
			WT/pus4Δ	LysCUU	1558	742	816	yes Ψ55	yes Ψ55	0.89	0.89	0.89	711	68	105	674
			WT/pus4Δ	LysUUU	410	217	193	yes Ψ55	yes Ψ55	0.91	0.91	0.91	181	24	12	193
			WT/pus4Δ	MetCAU	100	53	47	yes Ψ55	yes Ψ55	0.75	0.74	0.76	36	14	11	39
			WT/pus4Δ	PheGAA	660	310	350	yes Ψ55	yes Ψ55	0.92	0.93	0.92	315	15	35	295
			WT/pus4Δ	ProAGG	84	37	47	yes Ψ55	yes Ψ55	0.89	0.9	0.89	40	2	7	35
			WT/pus4Δ	ProUGG	64	33	31	yes Ψ55	yes Ψ55	0.89	0.89	0.89	28	4	3	29
			WT/pus4Δ	SerAGA	4602	2180	2422	yes Ψ55	yes Ψ55	0.94	0.94	0.94	2223	78	199	2102
			WT/pus4Δ	SerCGA	52	25	27	yes Ψ55	yes Ψ55	0.94	0.94	0.94	25	1	2	24
			WT/pus4Δ	SerGCU	340	166	174	yes Ψ55	yes Ψ55	0.92	0.92	0.92	158	12	16	154
			WT/pus4Δ	SerUGA	52	28	24	yes Ψ55	yes Ψ55	0.96	0.96	0.96	24	2	0	26
			WT/pus4Δ	ThrAGU	556	324	232	yes Ψ55	yes Ψ55	0.87	0.86	0.88	220	58	12	266
			WT/pus4Δ	ThrCGU	38	17	21	yes Ψ55	yes Ψ55	0.89	0.9	0.89	18	1	3	16
			WT/pus4Δ	ThrUGU	52	27	25	yes Ψ55	yes Ψ55	0.94	0.94	0.94	24	2	1	25
			WT/pus4Δ	TrpCCA	226	125	101	yes Ψ55	yes Ψ55	0.92	0.92	0.92	98	15	3	110
			WT/pus4Δ	TyrGUA	480	240	240	yes Ψ55	yes Ψ55	0.92	0.92	0.92	220	20	20	220
			WT/pus4Δ	ValAAC	418	199	219	yes Ψ55	yes Ψ55	0.89	0.89	0.88	190	19	29	180
			WT/pus4Δ	ValCAC	190	97	93	yes Ψ55	yes Ψ55	0.93	0.93	0.93	87	8	6	89
			WT/pus4Δ	ValUAC	434	273	161	yes Ψ55	yes Ψ55	0.82	0.79	0.84	149	68	12	205
									Median	0.91	0.915	0.91

## Sheet: Global m1A Classification
Summary		Conditions	tRNA	Number of WT Reads Tested	Match m1A profile	Match no m1A profile	Nanopore Prediction	LC-MS/MS Prediction	SVM Prediction Accuracy	F1 Score (−)	F1 Score (+)	TP	FP	FN	TN
Overall Median Accuracy	0.91	WT/trm6Δ	AlaAGC	146	3	143	no m1A	no m1A	0.98	0.99	0	143	3	0	0				0.95
Predict m1A profile Median Accuracy	0.89	WT/trm6Δ	AlaUGC	94	4	90	no m1A	unknown	0.96	0.98	0	90	4	0	0				0.93
Predict no m1A profile Median Accuracy	0.94	WT/trm6Δ	ArgACG	170	85	85	has m1A	has m1A	0.88	0.88	0.88	75	10	10	75				0.82
Modomics Prediction		WT/trm6Δ	ArgCCG	44	4	40	no m1A	unknown	0.91	0.95	0	40	4	0	0				0.52
unkown		WT/trm6Δ	ArgCCU	32	4	28	no m1A	unknown	0.88	0.93	0	28	4	0	0				0.91
no m1A		WT/trm6Δ	ArgUCU	64	35	29	has m1A	has m1A	0.92	0.92	0.93	28	4	1	31				0.94
has m1A		WT/trm6Δ	AsnGUU	94	47	47	has m1A	has m1A	0.72	0.72	0.72	34	13	13	34				0.92
		WT/trm6Δ	AspGUC	230	8	222	no m1A	no m1A	0.97	0.98	0	222	8	0	0				0.96
		WT/trm6Δ	CysGCA	72	41	31	has m1A	unknown	0.93	0.94	0.93	36	0	5	31				0.96
		WT/trm6Δ	GlnCUG	94	50	44	has m1A	unknown	0.97	0.97	0.97	47	0	3	44				0.95
		WT/trm6Δ	GluUUC	40	1	39	no m1A	no m1A	0.97	0.99	0	39	1	0	0				0.95
		WT/trm6Δ	GlnUUG	170	89	81	has m1A	unknown	0.93	0.93	0.93	81	4	8	77				0.89
		WT/trm6Δ	GluCUC	10	2	8	no m1A	unknown	0.8	0.98	0	8	2	0	0				0.77
		WT/trm6Δ	GlyCCC	28	1	27	no m1A	unknown	0.96	0.98	0	27	1	0	0				0.57
		WT/trm6Δ	GlyGCC	994	39	955	no m1A	unknown	0.96	0.98	0	955	39	0	0				0.91
		WT/trm6Δ	GlyUCC	18	1	17	no m1A	unknown	0.94	0.97	0	17	1	0	0				0.69
		WT/trm6Δ	HisGUG	82	1	81	no m1A	no m1A	0.99	0.99	0	81	1	0	0				0.57
		WT/trm6Δ	IleAAU	212	97	115	has m1A	has m1A	0.91	0.91	0.91	101	5	14	92				0.65
		WT/trm6Δ	IleUAU	36	22	14	has m1A	has m1A	0.78	0.75	0.8	12	6	2	16
		WT/trm6Δ	iMetCAU	94	41	53	has m1A	has m1A	0.89	0.9	0.89	45	2	8	39
		WT/trm6Δ	LeuCAA	3610	203	3407	no m1A	no m1A	0.94	0.97	0	3407	203	0	0
		WT/trm6Δ	LeuGAG	14	7	7	has m1A	has m1A	0.86	0.86	0.86	6	1	1	6
		WT/trm6Δ	LeuUAA	68	8	60	no m1A	unknown	0.88	0.94	0	60	8	0	0
		WT/trm6Δ	LeuUAG	160	69	91	has m1A	has m1A	0.86	0.87	0.85	74	6	17	63
		WT/trm6Δ	LysCUU	536	127	409	no m1A	unknown	0.76	0.87	0	409	127	0	0
		WT/trm6Δ	LysUUU	410	198	212	has m1A	unknown	0.86	0.86	0.86	180	25	32	173
		WT/trm6Δ	MetCAU	32	17	15	has m1A	unknown	0.97	0.97	0.97	15	1	0	16
		WT/trm6Δ	PheGAA	182	84	98	has m1A	has m1A	0.94	0.94	0.94	89	2	9	82
		WT/trm6Δ	ProAGG	106	7	99	no m1A	unknown	0.93	0.97	0	99	7	0	0
		WT/trm6Δ	ProUGG	64	25	39	has m1A	has m1A	0.86	0.87	0.84	31	1	8	24
		WT/trm6Δ	SerAGA	386	46	340	no m1A	no m1A	0.88	0.94	0	340	46	0	0
		WT/trm6Δ	SerCGA	6	1	5	has m1A	unknown	0.67	0.75	0.5	3	0	2	1
		WT/trm6Δ	SerCGU	56	26	30	has m1A	has m1A	0.93	0.93	0.93	27	1	3	25
		WT/trm6Δ	SerUGA	6	0	6	no m1A	unknown	1	1	1	6	0	0	0
		WT/trm6Δ	ThrAGU	252	129	123	has m1A	has m1A	0.91	0.91	0.91	113	13	10	116
		WT/trm6Δ	ThrCGU	16	4	12	has m1A	has m1A	0.75	0.8	0.67	8	0	4	4
		WT/trm6Δ	ThrUGU	20	8	12	has m1A	unknown	0.9	0.91	0.89	10	0	2	8
		WT/trm6Δ	TrpCCA	76	38	38	has m1A	has m1A	0.97	0.97	0.97	37	1	1	37
		WT/trm6Δ	TyrGUA	120	31	89	has m1A	unknown	0.69	0.75	0.59	56	4	33	27
		WT/trm6Δ	ValAAC	118	52	66	has m1A	has m1A	0.86	0.86	0.85	54	5	12	47
		WT/trm6Δ	ValCAC	32	8	24	no m1A	has m1A	0.75	0.86	0	24	8	0	0
		WT/trm6Δ	ValUAC	98	48	50	has m1A	unknown	0.99	0.99	0.99	49	0	1	48
								Median	0.91	0.935	0.76
